# Supplementary material for: 2-[(1RS,3RS,3aRS,6aSR)-5-Benzyl-4,6-dioxo-3-phenyl­octa­hydro­pyrrolo­[3,4-c]pyrrol-1-yl]acetamide
Source: Acta Crystallogr Sect E Struct Rep Online. 2011 Nov 5;67(Pt 12):o3186. doi: 10.1107/S1600536811045181 (PMC3238854; doi:10.1107/S1600536811045181)
Supplement: Supplementary file 1 [file e-67-o3186-sup1.cif]

##############################################################################
#                                                                            #
# This CIF contains the data in a paper accepted for publication in          #
# Acta Crystallographica Section E. It conforms to the requirements of       #
# Notes for Authors for Acta Crystallographica Section E, and has been       #
# peer reviewed under the auspices of the IUCr Commission on Journals.       #
#                                                                            #
# Full details of the Crystallographic Information File format               #
# are given in the paper "The Crystallographic Information File (CIF):       #
# a New Standard Archive File for Crystallography" by S. R. Hall, F. H.      #
# Allen and I. D. Brown [Acta Cryst. (1991), A47, 655-685].                  #
#                                                                            #
# The current version of the core CIF dictionary is obtainable from          #
# ftp://ftp.iucr.org/pub/cif_core.dic.                                       #
#                                                                            #
# Software is freely available for graphical display of the structure(s)     #
# in this CIF. For information consult the CIF software page                 #
# http://www.iucr.org/resources/cif/software.                                #
#                                                                            #
# This file may be used for bona fide research purposes within the           #
# scientific community so long as proper attribution is given to the journal # 
# article from which it was obtained.                                        #
#                                                                            #
##############################################################################
data_I
_audit_creation_method     SHELXL-97
_chemical_name_systematic
;
2-[(1<i>RS</i>,3<i>RS</i>,3a<i>RS</i>,6a<i>SR</i>)-5-Benzyl-4,6-dioxo-3-
phenyloctahydropyrrolo[3,4-<i>c</i>]pyrrol-1-yl]acetamide
;
_chemical_name_common     ?
_chemical_formula_moiety     'C21 H21 N3 O3'
_chemical_formula_sum     'C21 H21 N3 O3'
_chemical_formula_iupac     'C21 H21 N3 O3'
_chemical_formula_weight     363.41
_chemical_melting_point     ?
_symmetry_cell_setting     triclinic
_symmetry_space_group_name_H-M     'P -1'
_symmetry_space_group_name_Hall     '-P 1'
loop_
    _symmetry_equiv_pos_as_xyz
    'x, y, z'
    '-x, -y, -z'
_cell_length_a     9.101(5)
_cell_length_b     9.270(5)
_cell_length_c     12.945(5)
_cell_angle_alpha     103.73(4)
_cell_angle_beta     92.30(4)
_cell_angle_gamma     113.94(4)
_cell_volume     958.1(8)
_cell_formula_units_Z     2
_cell_measurement_reflns_used     25
_cell_measurement_theta_min     12
_cell_measurement_theta_max     13
_cell_measurement_temperature     293(2)
_exptl_crystal_description     block
_exptl_crystal_colour     colourless
_exptl_crystal_size_max     0.50
_exptl_crystal_size_mid     0.40
_exptl_crystal_size_min     0.30
_exptl_crystal_density_diffrn     1.260
_exptl_crystal_density_meas     ?
_exptl_crystal_density_method     'not measured'
_exptl_crystal_F_000     384
_exptl_absorpt_coefficient_mu     0.086
_exptl_absorpt_correction_type     none
_exptl_absorpt_process_details     ?
_exptl_absorpt_correction_T_min     ?
_exptl_absorpt_correction_T_max     ?
_exptl_special_details     ?
_diffrn_ambient_temperature     293(2)
_diffrn_radiation_type     MoK\a
_diffrn_radiation_wavelength     0.71073
_diffrn_radiation_source     'fine-focus sealed tube'
_diffrn_radiation_monochromator     graphite
_diffrn_measurement_device_type     'Enraf--Nonius CAD-4'
_diffrn_measurement_method     \w
_diffrn_detector_area_resol_mean     ?
_diffrn_reflns_number     4399
_diffrn_reflns_av_R_equivalents     0.0112
_diffrn_reflns_av_sigmaI/netI     0.0264
_diffrn_reflns_theta_min     2.48
_diffrn_reflns_theta_max     25.47
_diffrn_reflns_theta_full     25.47
_diffrn_measured_fraction_theta_max     1.000
_diffrn_measured_fraction_theta_full     1.000
_diffrn_reflns_limit_h_min     -10
_diffrn_reflns_limit_h_max     10
_diffrn_reflns_limit_k_min     -11
_diffrn_reflns_limit_k_max     11
_diffrn_reflns_limit_l_min     -2
_diffrn_reflns_limit_l_max     15
_diffrn_standards_number     2
_diffrn_standards_interval_count     ?
_diffrn_standards_interval_time     120
_diffrn_standards_decay_%     0
_refine_special_details
;
Refinement of <i>F</i>^2^ against ALL reflections. The weighted <i>R</i>-factor
<i>wR</i> and goodness of fit <i>S</i> are based on <i>F</i>^2^, conventional
<i>R</i>-factors <i>R</i> are based on <i>F</i>, with <i>F</i> set to zero for
negative <i>F</i>^2^. The threshold expression of <i>F</i>^2^ >
\s(<i>F</i>^2^) is used only for calculating <i>R</i>-factors(gt) <i>etc</i>.
and is not relevant to the choice of reflections for refinement.
<i>R</i>-factors based on <i>F</i>^2^ are statistically about twice as large
as those based on <i>F</i>, and <i>R</i>- factors based on ALL data will be
even larger.
;
_reflns_number_total     3561
_reflns_number_gt     2309
_reflns_threshold_expression     I>2\s(I)
_refine_ls_structure_factor_coef     Fsqd
_refine_ls_matrix_type     full
_refine_ls_R_factor_all     0.0745
_refine_ls_R_factor_gt     0.0354
_refine_ls_wR_factor_gt     0.0981
_refine_ls_wR_factor_ref     0.1082
_refine_ls_goodness_of_fit_ref     1.021
_refine_ls_restrained_S_all     1.021
_refine_ls_number_reflns     3561
_refine_ls_number_parameters     329
_refine_ls_number_restraints     0
_refine_ls_hydrogen_treatment     refall
_refine_ls_weighting_scheme     calc
_refine_ls_weighting_details
         'calc w=1/[\s^2^(Fo^2^)+(0.0636P)^2^+0.0755P] where P=(Fo^2^+2Fc^2^)/3'
_atom_sites_solution_hydrogens     difmap
_atom_sites_solution_primary     direct
_atom_sites_solution_secondary     difmap
_refine_ls_shift/su_max     0.000
_refine_ls_shift/su_mean     0.000
_refine_diff_density_max     0.226
_refine_diff_density_min     -0.164
_refine_ls_extinction_method     'SHELXTL (Sheldrick, 2008)'
_refine_ls_extinction_coef     0.019(3)
_refine_ls_extinction_expression
                                  'Fc^*^=kFc[1+0.001xFc^2^\l^3^/sin(2\q)]^-1/4^'
loop_
    _atom_type_symbol
    _atom_type_description
    _atom_type_scat_dispersion_real
    _atom_type_scat_dispersion_imag
    _atom_type_scat_source
    'C' 'C' 0.0033 0.0016
                         'International Tables Vol C Tables 4.2.6.8 and 6.1.1.4'
    'H' 'H' 0.0000 0.0000
                         'International Tables Vol C Tables 4.2.6.8 and 6.1.1.4'
    'N' 'N' 0.0061 0.0033
                         'International Tables Vol C Tables 4.2.6.8 and 6.1.1.4'
    'O' 'O' 0.0106 0.0060
                         'International Tables Vol C Tables 4.2.6.8 and 6.1.1.4'
_computing_data_collection     '<i>CAD4</i> (Schagen <i>et al.</i>, 1988)'
_computing_cell_refinement     '<i>CAD4</i> (Schagen <i>et al.</i>, 1988)'
_computing_data_reduction     'XCAD4 (Harms, 1997)'
_computing_structure_solution     'SHELXTL (Sheldrick, 2008)'
_computing_structure_refinement     'SHELXTL (Sheldrick, 2008)'
_computing_molecular_graphics     'SHELXTL (Sheldrick, 2008)'
_computing_publication_material     'SHELXTL (Sheldrick, 2008)'
loop_
    _atom_site_type_symbol
    _atom_site_label
    _atom_site_fract_x
    _atom_site_fract_y
    _atom_site_fract_z
    _atom_site_U_iso_or_equiv
    _atom_site_adp_type
    _atom_site_calc_flag
    _atom_site_refinement_flags
    _atom_site_occupancy
    _atom_site_symmetry_multiplicity
    _atom_site_disorder_assembly
    _atom_site_disorder_group
    N N1 -0.24934(15) 0.58343(15) 0.22990(10) 0.0479(3) Uani d . 1 1 . .
    N N2 0.22129(15) 0.92640(17) 0.28729(10) 0.0483(3) Uani d . 1 1 . .
    N N3 0.32943(19) 1.0559(2) -0.00733(12) 0.0609(4) Uani d . 1 1 . .
    O O1 -0.27577(14) 0.69214(15) 0.09260(9) 0.0641(3) Uani d . 1 1 . .
    O O2 -0.16268(15) 0.53957(17) 0.38310(11) 0.0802(4) Uani d . 1 1 . .
    O O3 0.36090(17) 0.8890(2) 0.08216(11) 0.0822(5) Uani d . 1 1 . .
    C C1 0.15214(17) 0.83233(18) 0.36351(11) 0.0422(3) Uani d . 1 1 . .
    C C2 -0.02806(17) 0.80608(18) 0.34669(11) 0.0425(3) Uani d . 1 1 . .
    C C3 -0.15032(18) 0.6298(2) 0.32723(12) 0.0504(4) Uani d . 1 1 . .
    C C4 -0.20472(17) 0.70517(18) 0.17794(11) 0.0441(3) Uani d . 1 1 . .
    C C5 -0.05359(16) 0.84700(18) 0.24194(11) 0.0399(3) Uani d . 1 1 . .
    C C6 0.10000(17) 0.85783(19) 0.19148(11) 0.0419(3) Uani d . 1 1 . .
    C C7 0.13948(19) 0.9617(2) 0.11336(14) 0.0480(4) Uani d . 1 1 . .
    C C8 0.28660(18) 0.9660(2) 0.06133(12) 0.0504(4) Uani d . 1 1 . .
    C C9 -0.3871(2) 0.4207(2) 0.18643(16) 0.0583(4) Uani d . 1 1 . .
    C C10 -0.54238(19) 0.41544(18) 0.22548(13) 0.0510(4) Uani d . 1 1 . .
    C C11 -0.6492(2) 0.4469(2) 0.16611(15) 0.0647(5) Uani d . 1 1 . .
    C C12 -0.7917(3) 0.4421(3) 0.2033(2) 0.0843(7) Uani d . 1 1 . .
    C C13 -0.8263(3) 0.4063(3) 0.2991(2) 0.0888(7) Uani d . 1 1 . .
    C C14 -0.7207(3) 0.3752(3) 0.3577(2) 0.0867(7) Uani d . 1 1 . .
    C C15 -0.5794(3) 0.3789(2) 0.32126(16) 0.0691(5) Uani d . 1 1 . .
    C C16 0.23862(16) 0.91778(18) 0.47794(11) 0.0410(3) Uani d . 1 1 . .
    C C17 0.34576(19) 1.0818(2) 0.50956(13) 0.0510(4) Uani d . 1 1 . .
    C C18 0.4222(2) 1.1578(2) 0.61503(15) 0.0604(4) Uani d . 1 1 . .
    C C19 0.3912(2) 1.0709(3) 0.69041(14) 0.0607(5) Uani d . 1 1 . .
    C C20 0.2857(2) 0.9079(3) 0.65957(14) 0.0651(5) Uani d . 1 1 . .
    C C21 0.2094(2) 0.8303(2) 0.55396(13) 0.0559(4) Uani d . 1 1 . .
    H H1 0.1496(17) 0.7255(19) 0.3441(11) 0.043(4) Uiso d . 1 1 . .
    H H6 0.0843(17) 0.7458(19) 0.1533(11) 0.045(4) Uiso d . 1 1 . .
    H H72 0.045(2) 0.917(2) 0.0574(14) 0.060(5) Uiso d . 1 1 . .
    H H5 -0.0619(17) 0.9502(18) 0.2500(11) 0.041(4) Uiso d . 1 1 . .
    H H22 -0.0542(19) 0.874(2) 0.4050(13) 0.054(4) Uiso d . 1 1 . .
    H H17 0.369(2) 1.143(2) 0.4586(14) 0.062(5) Uiso d . 1 1 . .
    H H71 0.158(2) 1.071(2) 0.1478(14) 0.063(5) Uiso d . 1 1 . .
    H H21 0.135(2) 0.718(2) 0.5356(14) 0.068(5) Uiso d . 1 1 . .
    H H92 -0.356(2) 0.339(2) 0.2133(14) 0.070(5) Uiso d . 1 1 . .
    H H18 0.497(2) 1.268(2) 0.6354(15) 0.075(6) Uiso d . 1 1 . .
    H H91 -0.397(2) 0.400(2) 0.1100(16) 0.072(6) Uiso d . 1 1 . .
    H H2 0.308(2) 0.920(2) 0.2746(13) 0.060(5) Uiso d . 1 1 . .
    H H19 0.450(2) 1.126(2) 0.7648(17) 0.083(6) Uiso d . 1 1 . .
    H H32 0.275(2) 1.114(2) -0.0222(15) 0.074(6) Uiso d . 1 1 . .
    H H11 -0.622(2) 0.479(2) 0.1011(16) 0.076(6) Uiso d . 1 1 . .
    H H15 -0.502(3) 0.348(3) 0.3604(17) 0.099(7) Uiso d . 1 1 . .
    H H20 0.262(2) 0.843(2) 0.7129(17) 0.085(6) Uiso d . 1 1 . .
    H H31 0.423(3) 1.069(2) -0.0340(16) 0.082(6) Uiso d . 1 1 . .
    H H14 -0.748(3) 0.347(3) 0.4305(19) 0.111(8) Uiso d . 1 1 . .
    H H12 -0.858(3) 0.462(3) 0.1610(19) 0.103(8) Uiso d . 1 1 . .
    H H13 -0.926(3) 0.398(3) 0.323(2) 0.111(8) Uiso d . 1 1 . .
loop_
    _atom_site_aniso_label
    _atom_site_aniso_U_11
    _atom_site_aniso_U_22
    _atom_site_aniso_U_33
    _atom_site_aniso_U_12
    _atom_site_aniso_U_13
    _atom_site_aniso_U_23
    N1 0.0463(7) 0.0459(7) 0.0468(7) 0.0128(6) 0.0111(6) 0.0166(6)
    N2 0.0359(7) 0.0718(9) 0.0450(7) 0.0238(6) 0.0155(5) 0.0272(6)
    N3 0.0601(9) 0.0864(11) 0.0618(9) 0.0404(8) 0.0319(7) 0.0461(8)
    O1 0.0597(7) 0.0739(8) 0.0508(7) 0.0174(6) 0.0008(5) 0.0249(6)
    O2 0.0680(8) 0.0850(9) 0.0834(9) 0.0099(7) 0.0072(7) 0.0579(8)
    O3 0.0839(9) 0.1354(12) 0.0919(10) 0.0783(9) 0.0596(8) 0.0819(9)
    C1 0.0432(8) 0.0473(9) 0.0417(8) 0.0220(7) 0.0146(6) 0.0164(7)
    C2 0.0403(8) 0.0511(8) 0.0374(8) 0.0194(7) 0.0138(6) 0.0138(7)
    C3 0.0455(8) 0.0585(9) 0.0492(9) 0.0169(7) 0.0150(7) 0.0268(8)
    C4 0.0425(8) 0.0514(8) 0.0413(8) 0.0204(7) 0.0123(6) 0.0166(7)
    C5 0.0391(7) 0.0436(8) 0.0435(8) 0.0205(6) 0.0150(6) 0.0172(6)
    C6 0.0415(8) 0.0505(9) 0.0424(8) 0.0240(7) 0.0171(6) 0.0191(7)
    C7 0.0434(9) 0.0611(10) 0.0488(9) 0.0246(8) 0.0156(7) 0.0261(8)
    C8 0.0497(9) 0.0702(10) 0.0435(8) 0.0296(8) 0.0173(7) 0.0288(8)
    C9 0.0572(10) 0.0448(9) 0.0604(11) 0.0109(8) 0.0126(8) 0.0115(8)
    C10 0.0520(9) 0.0370(8) 0.0525(9) 0.0090(7) 0.0098(7) 0.0101(7)
    C11 0.0676(11) 0.0618(11) 0.0554(10) 0.0225(9) 0.0022(9) 0.0105(9)
    C12 0.0716(14) 0.0691(13) 0.1083(18) 0.0337(11) -0.0010(13) 0.0137(12)
    C13 0.0777(15) 0.0622(12) 0.130(2) 0.0300(11) 0.0492(15) 0.0267(13)
    C14 0.0970(17) 0.0768(14) 0.0990(17) 0.0351(13) 0.0525(14) 0.0445(13)
    C15 0.0751(12) 0.0611(11) 0.0751(13) 0.0222(9) 0.0264(10) 0.0363(10)
    C16 0.0377(7) 0.0511(8) 0.0428(8) 0.0245(6) 0.0125(6) 0.0170(6)
    C17 0.0521(9) 0.0527(9) 0.0531(9) 0.0243(8) 0.0122(7) 0.0192(8)
    C18 0.0535(10) 0.0590(11) 0.0627(11) 0.0251(9) 0.0055(8) 0.0048(9)
    C19 0.0530(10) 0.0871(14) 0.0468(9) 0.0407(10) 0.0049(8) 0.0080(9)
    C20 0.0699(12) 0.0902(14) 0.0494(10) 0.0406(11) 0.0139(9) 0.0321(10)
    C21 0.0582(10) 0.0600(11) 0.0508(9) 0.0211(9) 0.0101(8) 0.0250(8)
_geom_special_details
;
All e.s.d.'s (except the e.s.d. in the dihedral angle between two l.s. planes)
are estimated using the full covariance matrix. The cell e.s.d.'s are taken
into account individually in the estimation of e.s.d.'s in distances, angles
and torsion angles; correlations between e.s.d.'s in cell parameters are only
used when they are defined by crystal symmetry. An approximate (isotropic)
treatment of cell e.s.d.'s is used for estimating e.s.d.'s involving l.s.
planes.
;
loop_
    _geom_bond_atom_site_label_1
    _geom_bond_atom_site_label_2
    _geom_bond_site_symmetry_2
    _geom_bond_distance
    _geom_bond_publ_flag
    N1 C4 . 1.379(2) ?
    N1 C3 . 1.386(2) ?
    N1 C9 . 1.473(2) ?
    N2 C6 . 1.452(2) ?
    N2 C1 . 1.4639(19) ?
    N2 H2 . 0.832(18) ?
    N3 C8 . 1.324(2) ?
    N3 H32 . 0.91(2) ?
    N3 H31 . 0.90(2) ?
    O1 C4 . 1.2120(18) ?
    O2 C3 . 1.2053(19) ?
    O3 C8 . 1.2281(19) ?
    C1 C16 . 1.511(2) ?
    C1 C2 . 1.555(2) ?
    C1 H1 . 0.953(15) ?
    C2 C3 . 1.509(2) ?
    C2 C5 . 1.525(2) ?
    C2 H22 . 0.966(16) ?
    C4 C5 . 1.494(2) ?
    C5 C6 . 1.543(2) ?
    C5 H5 . 0.972(14) ?
    C6 C7 . 1.513(2) ?
    C6 H6 . 0.987(15) ?
    C7 C8 . 1.513(2) ?
    C7 H72 . 0.978(18) ?
    C7 H71 . 0.944(19) ?
    C9 C10 . 1.506(2) ?
    C9 H92 . 1.030(18) ?
    C9 H91 . 0.955(19) ?
    C10 C11 . 1.377(3) ?
    C10 C15 . 1.381(2) ?
    C11 C12 . 1.389(3) ?
    C11 H11 . 0.97(2) ?
    C12 C13 . 1.374(4) ?
    C12 H12 . 0.90(2) ?
    C13 C14 . 1.361(4) ?
    C13 H13 . 0.95(3) ?
    C14 C15 . 1.378(3) ?
    C14 H14 . 1.05(2) ?
    C15 H15 . 1.01(2) ?
    C16 C17 . 1.378(2) ?
    C16 C21 . 1.386(2) ?
    C17 C18 . 1.384(3) ?
    C17 H17 . 0.943(18) ?
    C18 C19 . 1.375(3) ?
    C18 H18 . 0.93(2) ?
    C19 C20 . 1.368(3) ?
    C19 H19 . 0.99(2) ?
    C20 C21 . 1.386(3) ?
    C20 H20 . 1.00(2) ?
    C21 H21 . 0.944(19) ?
loop_
    _geom_angle_atom_site_label_1
    _geom_angle_atom_site_label_2
    _geom_angle_atom_site_label_3
    _geom_angle_site_symmetry_1
    _geom_angle_site_symmetry_3
    _geom_angle
    _geom_angle_publ_flag
    C4 N1 C3 . . 112.94(13) ?
    C4 N1 C9 . . 123.65(14) ?
    C3 N1 C9 . . 123.41(14) ?
    C6 N2 C1 . . 107.05(12) ?
    C6 N2 H2 . . 112.4(12) ?
    C1 N2 H2 . . 109.2(12) ?
    C8 N3 H32 . . 122.6(12) ?
    C8 N3 H31 . . 118.2(12) ?
    H32 N3 H31 . . 118.8(17) ?
    N2 C1 C16 . . 113.54(13) ?
    N2 C1 C2 . . 101.61(11) ?
    C16 C1 C2 . . 114.38(12) ?
    N2 C1 H1 . . 112.9(9) ?
    C16 C1 H1 . . 108.1(8) ?
    C2 C1 H1 . . 106.1(9) ?
    C3 C2 C5 . . 104.30(13) ?
    C3 C2 C1 . . 114.00(13) ?
    C5 C2 C1 . . 106.24(11) ?
    C3 C2 H22 . . 108.6(9) ?
    C5 C2 H22 . . 110.1(9) ?
    C1 C2 H22 . . 113.2(9) ?
    O2 C3 N1 . . 123.89(15) ?
    O2 C3 C2 . . 127.97(15) ?
    N1 C3 C2 . . 108.13(13) ?
    O1 C4 N1 . . 124.11(15) ?
    O1 C4 C5 . . 127.43(14) ?
    N1 C4 C5 . . 108.40(13) ?
    C4 C5 C2 . . 105.30(12) ?
    C4 C5 C6 . . 112.59(12) ?
    C2 C5 C6 . . 103.62(11) ?
    C4 C5 H5 . . 111.1(8) ?
    C2 C5 H5 . . 115.4(8) ?
    C6 C5 H5 . . 108.6(8) ?
    N2 C6 C7 . . 113.43(13) ?
    N2 C6 C5 . . 100.79(11) ?
    C7 C6 C5 . . 113.69(12) ?
    N2 C6 H6 . . 111.2(8) ?
    C7 C6 H6 . . 108.8(8) ?
    C5 C6 H6 . . 108.7(8) ?
    C6 C7 C8 . . 113.10(13) ?
    C6 C7 H72 . . 108.4(9) ?
    C8 C7 H72 . . 109.2(10) ?
    C6 C7 H71 . . 111.0(10) ?
    C8 C7 H71 . . 108.4(11) ?
    H72 C7 H71 . . 106.6(14) ?
    O3 C8 N3 . . 122.40(15) ?
    O3 C8 C7 . . 121.10(13) ?
    N3 C8 C7 . . 116.50(14) ?
    N1 C9 C10 . . 112.20(14) ?
    N1 C9 H92 . . 106.3(10) ?
    C10 C9 H92 . . 109.0(10) ?
    N1 C9 H91 . . 105.6(11) ?
    C10 C9 H91 . . 111.2(11) ?
    H92 C9 H91 . . 112.5(15) ?
    C11 C10 C15 . . 119.19(18) ?
    C11 C10 C9 . . 120.46(16) ?
    C15 C10 C9 . . 120.35(17) ?
    C10 C11 C12 . . 119.8(2) ?
    C10 C11 H11 . . 120.2(12) ?
    C12 C11 H11 . . 119.9(12) ?
    C13 C12 C11 . . 120.3(2) ?
    C13 C12 H12 . . 123.5(16) ?
    C11 C12 H12 . . 116.2(16) ?
    C14 C13 C12 . . 119.9(2) ?
    C14 C13 H13 . . 120.0(15) ?
    C12 C13 H13 . . 120.1(15) ?
    C13 C14 C15 . . 120.3(2) ?
    C13 C14 H14 . . 119.8(13) ?
    C15 C14 H14 . . 119.9(13) ?
    C14 C15 C10 . . 120.5(2) ?
    C14 C15 H15 . . 122.1(12) ?
    C10 C15 H15 . . 117.3(12) ?
    C17 C16 C21 . . 118.60(15) ?
    C17 C16 C1 . . 121.77(14) ?
    C21 C16 C1 . . 119.62(14) ?
    C16 C17 C18 . . 120.74(17) ?
    C16 C17 H17 . . 119.8(11) ?
    C18 C17 H17 . . 119.4(11) ?
    C19 C18 C17 . . 120.39(18) ?
    C19 C18 H18 . . 119.3(12) ?
    C17 C18 H18 . . 120.3(12) ?
    C20 C19 C18 . . 119.24(17) ?
    C20 C19 H19 . . 121.2(12) ?
    C18 C19 H19 . . 119.5(12) ?
    C19 C20 C21 . . 120.81(18) ?
    C19 C20 H20 . . 120.4(12) ?
    C21 C20 H20 . . 118.8(12) ?
    C20 C21 C16 . . 120.22(18) ?
    C20 C21 H21 . . 118.8(11) ?
    C16 C21 H21 . . 121.0(11) ?
loop_
    _geom_torsion_atom_site_label_1
    _geom_torsion_atom_site_label_2
    _geom_torsion_atom_site_label_3
    _geom_torsion_atom_site_label_4
    _geom_torsion_site_symmetry_1
    _geom_torsion_site_symmetry_2
    _geom_torsion_site_symmetry_3
    _geom_torsion_site_symmetry_4
    _geom_torsion
    _geom_torsion_publ_flag
    C6 N2 C1 C16 . . . . -162.41(12) ?
    C6 N2 C1 C2 . . . . -39.10(14) ?
    N2 C1 C2 C3 . . . . 129.33(13) ?
    C16 C1 C2 C3 . . . . -107.94(15) ?
    N2 C1 C2 C5 . . . . 15.04(14) ?
    C16 C1 C2 C5 . . . . 137.77(13) ?
    C4 N1 C3 O2 . . . . -176.19(15) ?
    C9 N1 C3 O2 . . . . 3.4(2) ?
    C4 N1 C3 C2 . . . . 2.69(17) ?
    C9 N1 C3 C2 . . . . -177.68(13) ?
    C5 C2 C3 O2 . . . . 171.11(16) ?
    C1 C2 C3 O2 . . . . 55.7(2) ?
    C5 C2 C3 N1 . . . . -7.71(15) ?
    C1 C2 C3 N1 . . . . -123.14(13) ?
    C3 N1 C4 O1 . . . . -178.84(14) ?
    C9 N1 C4 O1 . . . . 1.5(2) ?
    C3 N1 C4 C5 . . . . 3.74(16) ?
    C9 N1 C4 C5 . . . . -175.89(13) ?
    O1 C4 C5 C2 . . . . 174.29(15) ?
    N1 C4 C5 C2 . . . . -8.41(15) ?
    O1 C4 C5 C6 . . . . -73.49(19) ?
    N1 C4 C5 C6 . . . . 103.82(14) ?
    C3 C2 C5 C4 . . . . 9.55(14) ?
    C1 C2 C5 C4 . . . . 130.31(12) ?
    C3 C2 C5 C6 . . . . -108.87(13) ?
    C1 C2 C5 C6 . . . . 11.89(14) ?
    C1 N2 C6 C7 . . . . 168.92(12) ?
    C1 N2 C6 C5 . . . . 47.03(14) ?
    C4 C5 C6 N2 . . . . -147.85(12) ?
    C2 C5 C6 N2 . . . . -34.60(14) ?
    C4 C5 C6 C7 . . . . 90.44(16) ?
    C2 C5 C6 C7 . . . . -156.31(13) ?
    N2 C6 C7 C8 . . . . 67.80(18) ?
    C5 C6 C7 C8 . . . . -177.81(13) ?
    C6 C7 C8 O3 . . . . 0.9(2) ?
    C6 C7 C8 N3 . . . . -179.38(15) ?
    C4 N1 C9 C10 . . . . -92.44(19) ?
    C3 N1 C9 C10 . . . . 87.97(19) ?
    N1 C9 C10 C11 . . . . 92.8(2) ?
    N1 C9 C10 C15 . . . . -87.3(2) ?
    C15 C10 C11 C12 . . . . 0.2(3) ?
    C9 C10 C11 C12 . . . . -179.83(16) ?
    C10 C11 C12 C13 . . . . 0.1(3) ?
    C11 C12 C13 C14 . . . . -0.1(3) ?
    C12 C13 C14 C15 . . . . -0.2(4) ?
    C13 C14 C15 C10 . . . . 0.5(3) ?
    C11 C10 C15 C14 . . . . -0.5(3) ?
    C9 C10 C15 C14 . . . . 179.51(17) ?
    N2 C1 C16 C17 . . . . 13.95(19) ?
    C2 C1 C16 C17 . . . . -102.06(16) ?
    N2 C1 C16 C21 . . . . -166.52(13) ?
    C2 C1 C16 C21 . . . . 77.47(17) ?
    C21 C16 C17 C18 . . . . -0.2(2) ?
    C1 C16 C17 C18 . . . . 179.33(13) ?
    C16 C17 C18 C19 . . . . -0.6(2) ?
    C17 C18 C19 C20 . . . . 0.9(3) ?
    C18 C19 C20 C21 . . . . -0.4(3) ?
    C19 C20 C21 C16 . . . . -0.4(3) ?
    C17 C16 C21 C20 . . . . 0.7(2) ?
    C1 C16 C21 C20 . . . . -178.86(14) ?
loop_
    _geom_hbond_atom_site_label_D
    _geom_hbond_atom_site_label_H
    _geom_hbond_atom_site_label_A
    _geom_hbond_site_symmetry_A
    _geom_hbond_distance_DH
    _geom_hbond_distance_HA
    _geom_hbond_distance_DA
    _geom_hbond_angle_DHA
    N3 H32 O1 2_575 0.91(2) 2.194(19) 3.003(2) 147.3(16)
    N3 H31 O3 2_675 0.90(2) 2.00(2) 2.903(2) 175.7(18)
    C18 H18 Cg1 2_576 0.93(2) 2.71 3.627 166.5
_iucr_refine_instructions_details
;
TITL a in P-1
CELL 0.71073   9.101   9.270  12.945 103.73  92.30 113.94
ZERR    2.00   0.005   0.005   0.005   0.04   0.04   0.04
LATT  1
SFAC C H N O
UNIT 42 42 6 6
TEMP 20
SIZE .5 .4 .3
EQIV $1 -X, 2-Y, -Z
EQIV $2 1-X, 2-Y, -Z
L.S. 12
BOND
BOND $H
ACTA
CONF
HTAB N3 O1_$1
HTAB N3 O3_$2
FMAP 2
OMIT 0 52
PLAN 6
WGHT    0.063600    0.075500
EXTI    0.019319
FVAR       0.79288
N1    3   -0.249345    0.583431    0.229901    11.00000    0.04635    0.04594 =
         0.04681    0.01656    0.01110    0.01282
N2    3    0.221286    0.926401    0.287286    11.00000    0.03593    0.07178 =
         0.04504    0.02723    0.01547    0.02379
N3    3    0.329425    1.055907   -0.007330    11.00000    0.06010    0.08639 =
         0.06183    0.04614    0.03186    0.04041
O1    4   -0.275766    0.692140    0.092604    11.00000    0.05972    0.07393 =
         0.05078    0.02487    0.00078    0.01742
O2    4   -0.162676    0.539569    0.383102    11.00000    0.06798    0.08504 =
         0.08336    0.05790    0.00722    0.00986
O3    4    0.360905    0.888958    0.082163    11.00000    0.08390    0.13540 =
         0.09194    0.08187    0.05956    0.07827
C1    1    0.152142    0.832328    0.363507    11.00000    0.04319    0.04730 =
         0.04175    0.01639    0.01461    0.02202
C2    1   -0.028059    0.806076    0.346687    11.00000    0.04035    0.05114 =
         0.03736    0.01380    0.01381    0.01944
C3    1   -0.150316    0.629808    0.327232    11.00000    0.04550    0.05850 =
         0.04920    0.02680    0.01503    0.01694
C4    1   -0.204719    0.705173    0.177939    11.00000    0.04249    0.05135 =
         0.04132    0.01658    0.01234    0.02036
C5    1   -0.053591    0.846996    0.241944    11.00000    0.03906    0.04360 =
         0.04351    0.01721    0.01499    0.02049
C6    1    0.099997    0.857827    0.191477    11.00000    0.04154    0.05053 =
         0.04244    0.01910    0.01707    0.02404
C7    1    0.139484    0.961736    0.113356    11.00000    0.04338    0.06108 =
         0.04875    0.02611    0.01563    0.02455
C8    1    0.286598    0.965967    0.061329    11.00000    0.04967    0.07022 =
         0.04350    0.02875    0.01728    0.02958
C9    1   -0.387091    0.420651    0.186431    11.00000    0.05719    0.04478 =
         0.06040    0.01151    0.01264    0.01095
C10   1   -0.542378    0.415441    0.225484    11.00000    0.05196    0.03701 =
         0.05254    0.01006    0.00976    0.00897
C11   1   -0.649192    0.446908    0.166110    11.00000    0.06764    0.06182 =
         0.05538    0.01050    0.00223    0.02254
C12   1   -0.791656    0.442056    0.203313    11.00000    0.07160    0.06907 =
         0.10832    0.01370   -0.00097    0.03373
C13   1   -0.826291    0.406320    0.299076    11.00000    0.07768    0.06221 =
         0.12967    0.02667    0.04921    0.03000
C14   1   -0.720734    0.375191    0.357664    11.00000    0.09698    0.07675 =
         0.09905    0.04448    0.05245    0.03507
C15   1   -0.579416    0.378879    0.321258    11.00000    0.07505    0.06114 =
         0.07507    0.03631    0.02644    0.02219
C16   1    0.238621    0.917781    0.477935    11.00000    0.03768    0.05109 =
         0.04279    0.01700    0.01251    0.02448
C17   1    0.345756    1.081780    0.509560    11.00000    0.05211    0.05272 =
         0.05311    0.01916    0.01220    0.02432
C18   1    0.422226    1.157790    0.615033    11.00000    0.05350    0.05904 =
         0.06268    0.00484    0.00547    0.02507
C19   1    0.391239    1.070869    0.690408    11.00000    0.05297    0.08714 =
         0.04681    0.00802    0.00490    0.04072
C20   1    0.285697    0.907860    0.659572    11.00000    0.06986    0.09015 =
         0.04942    0.03213    0.01392    0.04064
C21   1    0.209435    0.830335    0.553965    11.00000    0.05818    0.05999 =
         0.05079    0.02497    0.01011    0.02113
H1    2    0.149615    0.725496    0.344101    11.00000    0.04322
H6    2    0.084348    0.745779    0.153325    11.00000    0.04451
H72   2    0.044990    0.917330    0.057350    11.00000    0.05962
H5    2   -0.061868    0.950245    0.250032    11.00000    0.04095
H22   2   -0.054204    0.873892    0.405041    11.00000    0.05352
H17   2    0.369032    1.142665    0.458628    11.00000    0.06236
H71   2    0.157780    1.070689    0.147770    11.00000    0.06300
H21   2    0.135076    0.718391    0.535619    11.00000    0.06752
H92   2   -0.356048    0.339206    0.213309    11.00000    0.06998
H18   2    0.497242    1.267801    0.635363    11.00000    0.07540
H91   2   -0.397010    0.399605    0.110029    11.00000    0.07151
H2    2    0.307706    0.920227    0.274575    11.00000    0.06006
H19   2    0.450324    1.125523    0.764795    11.00000    0.08349
H32   2    0.275377    1.114494   -0.022177    11.00000    0.07436
H11   2   -0.622077    0.479123    0.101128    11.00000    0.07596
H15   2   -0.502485    0.348405    0.360356    11.00000    0.09919
H20   2    0.262259    0.842816    0.712877    11.00000    0.08506
H31   2    0.422997    1.069455   -0.033961    11.00000    0.08189
H14   2   -0.747831    0.346893    0.430476    11.00000    0.11094
H12   2   -0.857874    0.462475    0.161041    11.00000    0.10267
H13   2   -0.926185    0.397797    0.322548    11.00000    0.11053
HKLF 4
REM  a in P-1
REM R1 =  0.0354 for   2309 Fo > 4sig(Fo)  and  0.0745 for all   3561 data
REM    329 parameters refined using      0 restraints
END
WGHT      0.0631      0.0773
REM Highest difference peak  0.226,  deepest hole -0.164,  1-sigma level  0.034
Q1    1   0.4209  1.0093  0.1216  11.00000  0.05    0.23
Q2    1  -0.3088  0.5138  0.2029  11.00000  0.05    0.19
Q3    1  -0.0745  0.7160  0.3402  11.00000  0.05    0.18
Q4    1   0.1755  0.8813  0.4349  11.00000  0.05    0.15
Q5    1  -0.1292  0.7842  0.2048  11.00000  0.05    0.15
Q6    1   0.0478  0.7932  0.3481  11.00000  0.05    0.15
;
data_global
_journal_date_recd_electronic     2011-10-23
_journal_date_accepted     2011-10-27
_journal_name_full     'Acta Crystallographica, Section E'
_journal_year     2011
_journal_volume     67
_journal_issue     12
_journal_page_first     o3186
_journal_page_last     o3186
_journal_paper_category     QO
_journal_coeditor_code     FF2039
_publ_contact_author_name     'Konstantin V. Kudryavtsev'
_publ_contact_author_address
;
Department of Chemistry, M.V. Lomonosov Moscow State University,
Leninskie Gory 1/3, Moscow 119991, Russian Federation
;
_publ_contact_author_email     'kudr@org.chem.msu.ru'
_publ_contact_author_fax     '+7-495-932-8846'
_publ_contact_author_phone     '+7-495-939-3564'
_publ_section_title
;\
2-[(1<i>RS</i>,3<i>RS</i>,3a<i>RS</i>,6a<i>SR</i>)-5-Benzyl-4,6-dioxo-3-\
phenyloctahydropyrrolo[3,4-<i>c</i>]pyrrol-1-yl]acetamide
;
loop_
    _publ_author_name
    _publ_author_footnote
    _publ_author_address
    'Kudryavtsev, Konstantin V.' .
;
Department of Chemistry, M.V. Lomonosov Moscow State University,
Leninskie Gory 1/3, Moscow 119991, Russian Federation
;
    'Churakov, Andrei V.' .
;
Institute of General and Inorganic Chemistry, Russian Academy of Sciences,
Leninskii prosp. 31, Moscow 119991, Russian Federation
;
    'Dogan, Ozdemir' .
;
Department of Chemistry, Middle East Technical University, Ankara 06531, Turkey
;
