# Supplementary material for: 2-[(1RS,3RS,3aRS,6aSR)-5-Benzyl-4,6-dioxo-3-phenyl­octa­hydro­pyrrolo­[3,4-c]pyrrol-1-yl]acetamide
Source: Acta Crystallogr Sect E Struct Rep Online. 2011 Nov 5;67(Pt 12):o3186. doi: 10.1107/S1600536811045181 (PMC3238854; doi:10.1107/S1600536811045181)
Supplement: Supplementary file 2 [file e-67-o3186-Isup2.hkl]

# 
# h,k,l, Fc-squared, Fo-squared, sigma(Fo-squared) and status flag 
# 
data_I
_shelx_title ' a in P-1' 
_shelx_refln_list_code          4 
_shelx_F_calc_maximum      123.30 
_exptl_crystal_F_000       384.00 
_reflns_d_resolution_high  0.8264 
 
loop_ 
 _symmetry_equiv_pos_as_xyz 
 'x, y, z' 
 '-x, -y, -z' 
 
_cell_length_a     9.1010 
_cell_length_b     9.2700 
_cell_length_c    12.9450 
_cell_angle_alpha 103.730 
_cell_angle_beta   92.300 
_cell_angle_gamma 113.940 
 
_shelx_F_squared_multiplier     1.000 
 
loop_ 
 _refln_index_h 
 _refln_index_k 
 _refln_index_l 
 _refln_F_squared_calc 
 _refln_F_squared_meas 
 _refln_F_squared_sigma 
 _refln_observed_status 
   1   0   0      105.92       92.65      1.56 o 
   2   0   0     6407.61     5926.87     61.91 o 
   3   0   0        4.46        4.16      0.28 o 
   4   0   0       56.38       56.11      0.78 o 
   5   0   0      145.57      159.66      2.64 o 
   6   0   0        1.24        1.33      2.43 o 
   7   0   0        1.28        0.94      1.94 o 
   8   0   0        2.17        2.12      1.75 o 
   9   0   0        0.72        0.87      2.08 o 
 -10   1   0        0.54        1.38      1.85 o 
  -9   1   0        8.75        8.79      0.75 o 
  -8   1   0       47.41       44.82      0.89 o 
  -7   1   0       11.32       11.85      0.63 o 
  -6   1   0        1.70        0.79      1.49 o 
  -5   1   0       32.22       36.33      0.66 o 
  -4   1   0       22.73       20.60      0.41 o 
  -3   1   0     1827.89     1805.41     24.30 o 
  -2   1   0      420.09      402.85      4.80 o 
  -1   1   0     1381.28     1311.36     12.89 o 
   0   1   0      677.57      553.09      4.03 o 
   1   1   0      381.53      340.31      3.58 o 
   2   1   0      132.18      123.78      1.74 o 
   3   1   0      595.60      548.70      4.68 o 
   4   1   0        2.82        2.86      0.50 o 
   5   1   0      282.58      270.25     10.83 o 
   6   1   0       11.48       10.96      0.79 o 
   7   1   0       77.03       76.55      1.63 o 
   8   1   0       13.17       15.13      0.79 o 
   9   1   0        2.77        2.71      2.12 o 
 -10   2   0        1.20        0.00      2.12 o 
  -9   2   0        2.88        3.91      1.89 o 
  -8   2   0       43.87       44.96      0.88 o 
  -7   2   0        8.92        9.39      1.04 o 
  -6   2   0      230.61      223.98      2.46 o 
  -5   2   0        1.52        0.68      1.12 o 
  -4   2   0       56.06       64.40      0.94 o 
  -3   2   0     3156.36     3134.04     32.64 o 
  -2   2   0     5566.49     5553.17     38.83 o 
  -1   2   0    15203.33    16535.97    107.69 o 
   0   2   0     2634.77     2501.97     24.63 o 
   1   2   0     3499.18     3311.55     32.45 o 
   2   2   0       66.45       62.00      1.46 o 
   3   2   0      837.63      845.28     14.65 o 
   4   2   0      562.01      558.18     15.25 o 
   5   2   0       11.25       11.15      0.59 o 
   6   2   0       28.62       27.72      0.78 o 
   7   2   0        8.14        5.51      2.04 o 
   8   2   0        0.16        0.00      2.18 o 
 -10   3   0        0.00        0.09      2.01 o 
  -9   3   0        1.40        0.49      4.13 o 
  -8   3   0        4.76        5.60      0.84 o 
  -7   3   0      293.74      278.65      3.42 o 
  -6   3   0       20.75       19.55      0.51 o 
  -5   3   0      517.05      487.04      4.47 o 
  -4   3   0        0.03        0.72      0.99 o 
  -3   3   0      472.75      480.52      3.52 o 
  -2   3   0      850.74      920.12      8.93 o 
  -1   3   0       10.42       11.48      0.47 o 
   0   3   0      113.44      118.70      1.31 o 
   1   3   0      699.27      671.45      6.10 o 
   2   3   0      165.37      151.45      2.96 o 
   3   3   0       70.38       72.36      1.26 o 
   4   3   0      111.82      110.23      1.60 o 
   5   3   0        0.16        0.00      1.67 o 
   6   3   0        2.23        1.05      1.80 o 
   7   3   0        2.06        5.25      2.01 o 
   8   3   0        1.97        5.08      2.28 o 
 -10   4   0        0.00        1.17      1.94 o 
  -9   4   0       25.67       26.09      0.83 o 
  -8   4   0       10.21        9.23      0.65 o 
  -7   4   0        0.05        0.93      2.08 o 
  -6   4   0       52.32       49.01      0.68 o 
  -5   4   0      459.96      491.15      7.76 o 
  -4   4   0      153.67      158.95      1.82 o 
  -3   4   0        0.47        0.44      1.08 o 
  -2   4   0      151.22      156.68      1.63 o 
  -1   4   0       16.47       17.72      0.72 o 
   0   4   0     1699.05     1738.39     18.02 o 
   1   4   0      284.69      273.55      5.50 o 
   2   4   0       94.47      103.58      1.81 o 
   3   4   0        5.01        6.20      0.60 o 
   4   4   0        2.99        3.38      0.81 o 
   5   4   0       35.65       33.60      1.34 o 
   6   4   0       11.10       11.08      0.78 o 
   7   4   0        2.28        1.75      2.19 o 
 -10   5   0       10.02       13.57      0.81 o 
  -9   5   0       11.47       10.92      0.75 o 
  -8   5   0      171.50      162.28      3.56 o 
  -7   5   0      206.97      193.19      2.76 o 
  -6   5   0       44.18       42.47      1.48 o 
  -5   5   0      208.93      218.17      2.89 o 
  -4   5   0        3.09        0.26      1.15 o 
  -3   5   0      133.61      123.95      1.71 o 
  -2   5   0      207.36      206.63      2.14 o 
  -1   5   0       93.42       98.11      1.64 o 
   0   5   0        6.70        7.87      0.56 o 
   1   5   0        7.93        9.82      0.49 o 
   2   5   0       53.16       54.34      0.82 o 
   3   5   0        8.62       11.75      0.80 o 
   4   5   0        0.54        0.00      1.85 o 
   5   5   0       44.41       50.32      1.05 o 
   6   5   0        0.00        0.00      2.26 o 
 -10   6   0        1.60        0.00      4.88 o 
  -9   6   0        1.87        2.54      1.93 o 
  -8   6   0       28.38       31.25      1.50 o 
  -7   6   0       48.29       51.45      0.92 o 
  -6   6   0        0.00        0.00      1.60 o 
  -5   6   0       79.66       78.62      1.13 o 
  -4   6   0       21.69       23.21      0.57 o 
  -3   6   0       40.15       44.88      1.61 o 
  -2   6   0       23.92       24.95      0.57 o 
  -1   6   0       60.43       67.34      0.94 o 
   0   6   0      110.35      103.61      1.50 o 
   1   6   0      210.18      201.24      6.35 o 
   2   6   0       66.28       62.20      1.21 o 
   3   6   0       41.22       34.03      0.86 o 
   4   6   0        8.45        7.84      1.17 o 
   5   6   0        2.21        3.10      2.23 o 
 -10   7   0        3.65        4.09      0.76 o 
  -9   7   0        1.83        2.36      1.91 o 
  -8   7   0       41.66       41.98      1.02 o 
  -7   7   0        3.19        0.00      1.92 o 
  -6   7   0       27.71       27.56      1.76 o 
  -5   7   0        8.53        8.37      0.62 o 
  -4   7   0       35.46       39.03      0.77 o 
  -3   7   0       32.11       29.66      0.87 o 
  -2   7   0        8.64        6.59      0.60 o 
  -1   7   0        0.50        0.78      1.64 o 
   0   7   0       40.67       43.23      1.24 o 
   1   7   0        1.58        3.29      1.80 o 
   2   7   0       10.15        9.59      0.74 o 
   3   7   0        8.16        6.99      1.18 o 
   4   7   0        7.13        7.12      2.35 o 
 -10   8   0        0.51        0.07      2.15 o 
  -9   8   0        7.02        6.50      0.75 o 
  -8   8   0        8.32        9.82      0.79 o 
  -7   8   0       19.25       20.13      0.80 o 
  -6   8   0        2.51        1.97      1.78 o 
  -5   8   0       29.69       32.26      0.84 o 
  -4   8   0       32.24       32.35      1.30 o 
  -3   8   0       23.84       24.64      0.78 o 
  -2   8   0       15.32       17.74      0.73 o 
  -1   8   0        1.45        3.44      1.79 o 
   0   8   0       83.05       74.75      1.14 o 
   1   8   0        0.48        1.74      1.94 o 
   2   8   0       20.01       14.57      0.92 o 
   3   8   0        1.04        3.26      1.78 o 
  -9   9   0        0.07        1.48      2.16 o 
  -8   9   0       12.09       11.04      2.49 o 
  -7   9   0       18.91       18.03      0.89 o 
  -6   9   0        9.95        8.77      2.14 o 
  -5   9   0        0.27        0.22      3.10 o 
  -4   9   0        0.07        1.49      2.66 o 
  -3   9   0       10.24        9.98      0.76 o 
  -2   9   0        0.24        0.00      2.90 o 
  -1   9   0       10.34       12.06      0.84 o 
   0   9   0       29.77       29.04      0.99 o 
   1   9   0        0.04        1.64      2.16 o 
  -8  10   0        0.97        0.00      2.63 o 
  -7  10   0        0.02        2.45      2.06 o 
  -6  10   0        0.22        0.61      4.84 o 
  -5  10   0       30.39       33.88      2.05 o 
  -4  10   0        1.82        0.00      4.18 o 
  -3  10   0       20.29       25.42      0.95 o 
  -2  10   0        1.55        0.00      3.71 o 
  -1  10   0        1.37        0.00      2.38 o 
   4 -11   1        0.87        0.54      2.29 o 
   5 -11   1        1.06        2.22      2.31 o 
   0 -10   1        2.17        3.51      2.76 o 
   1 -10   1        0.04        1.08      2.27 o 
   2 -10   1        0.01        0.00      2.07 o 
   3 -10   1       19.28       19.90      1.37 o 
   4 -10   1        0.06        0.00      2.78 o 
   5 -10   1       16.21       14.17      0.88 o 
   6 -10   1        0.46        0.00      2.14 o 
   7 -10   1        1.77        0.00      2.24 o 
   8 -10   1        2.00        1.56      2.26 o 
  -2  -9   1        3.44        0.54      4.37 o 
  -1  -9   1        5.55        7.84      1.69 o 
   0  -9   1        0.10        0.79      2.02 o 
   1  -9   1       23.09       24.00      1.54 o 
   2  -9   1       33.50       32.70      0.92 o 
   3  -9   1       21.09       20.81      0.80 o 
   4  -9   1       29.01       30.92      0.87 o 
   5  -9   1        5.36        7.31      1.22 o 
   6  -9   1       10.11       11.57      1.15 o 
   7  -9   1        0.49        1.52      2.21 o 
   8  -9   1       16.82       13.64      1.00 o 
   9  -9   1        4.22        4.28      1.07 o 
  -3  -8   1        0.46        0.00      2.16 o 
  -2  -8   1        0.10        0.00      2.06 o 
  -1  -8   1        0.12        0.00      2.95 o 
   0  -8   1       11.91       14.18      0.74 o 
   1  -8   1       12.67       12.71      0.72 o 
   2  -8   1       65.24       73.18      1.07 o 
   3  -8   1       14.40       15.92      0.70 o 
   4  -8   1       18.40       20.00      0.74 o 
   5  -8   1        0.01        0.00      1.69 o 
   6  -8   1       26.36       22.60      1.80 o 
   7  -8   1       10.13        8.67      3.26 o 
   8  -8   1        2.08        1.16      1.80 o 
   9  -8   1       15.99       14.48      0.85 o 
  10  -8   1        0.05        0.00      2.25 o 
  -4  -7   1        2.25        4.42      2.09 o 
  -3  -7   1       39.92       39.18      0.99 o 
  -2  -7   1        0.31        0.00      1.76 o 
  -1  -7   1       41.68       42.36      1.24 o 
   0  -7   1        2.90        0.56      1.75 o 
   1  -7   1       20.60       16.05      0.67 o 
   2  -7   1      172.93      173.18      3.81 o 
   3  -7   1        0.69        0.69      1.55 o 
   4  -7   1       11.40       10.55      0.91 o 
   5  -7   1       19.88       21.49      1.20 o 
   6  -7   1       42.96       42.37      0.84 o 
   7  -7   1      130.67      127.85      1.70 o 
   8  -7   1        3.15        3.89      0.87 o 
   9  -7   1        9.92       10.09      1.06 o 
  10  -7   1        0.40        1.93      0.97 o 
  -5  -6   1       16.69       16.49      0.86 o 
  -4  -6   1       24.69       22.43      0.85 o 
  -3  -6   1        6.58        7.12      1.49 o 
  -2  -6   1       28.25       25.91      0.83 o 
  -1  -6   1        5.69        5.63      0.59 o 
   0  -6   1        4.48        6.65      0.54 o 
   1  -6   1       22.94       26.65      0.58 o 
   2  -6   1       11.87       12.83      0.48 o 
   3  -6   1       48.37       60.58      0.79 o 
   4  -6   1        0.25        0.08      1.34 o 
   5  -6   1       44.03       44.24      0.95 o 
   6  -6   1        6.11        5.80      0.74 o 
   7  -6   1       55.41       54.67      0.92 o 
   8  -6   1      127.84      133.03      1.85 o 
   9  -6   1        0.29        0.00      1.84 o 
  10  -6   1       19.16       20.54      1.70 o 
  -6  -5   1       12.85       16.23      1.27 o 
  -5  -5   1       27.00       21.72      0.83 o 
  -4  -5   1       93.99       91.34      1.29 o 
  -3  -5   1        0.31        0.00      1.68 o 
  -2  -5   1      155.55      161.00      2.34 o 
  -1  -5   1       19.15       17.79      0.52 o 
   0  -5   1        0.12        2.04      1.15 o 
   1  -5   1       16.73       19.86      0.47 o 
   2  -5   1        0.00        0.36      1.23 o 
   3  -5   1       26.86       27.63      0.49 o 
   4  -5   1        5.14        7.87      0.52 o 
   5  -5   1        0.65        0.00      1.24 o 
   6  -5   1      133.84      134.72      1.91 o 
   7  -5   1       53.47       52.92      0.88 o 
   8  -5   1       90.78       92.54      1.33 o 
   9  -5   1       15.43       15.51      5.47 o 
  10  -5   1       10.42        8.68      1.10 o 
  -7  -4   1       16.99       21.25      1.64 o 
  -6  -4   1        0.07        0.00      4.58 o 
  -5  -4   1       73.74       65.02      1.73 o 
  -4  -4   1       42.59       40.39      0.80 o 
  -3  -4   1       23.03       19.80      0.61 o 
  -2  -4   1        0.07        0.28      1.12 o 
  -1  -4   1       20.78       25.89      0.48 o 
   0  -4   1        9.52        5.49      1.68 o 
   1  -4   1      747.73      727.98      4.62 o 
   2  -4   1       20.25       21.09      0.38 o 
   3  -4   1        8.72        6.09      0.35 o 
   4  -4   1       30.89       38.53      0.53 o 
   5  -4   1       26.88       24.95      0.50 o 
   6  -4   1       21.85       21.24      0.55 o 
   7  -4   1      218.25      215.60      2.78 o 
   8  -4   1       39.77       42.28      1.50 o 
   9  -4   1       39.89       39.63      0.92 o 
  10  -4   1        2.38        2.04      2.51 o 
  -8  -3   1        1.78        2.63      1.05 o 
  -7  -3   1       32.68       35.41      0.96 o 
  -6  -3   1       20.49       17.71      1.57 o 
  -5  -3   1        9.95       10.28      0.64 o 
  -4  -3   1        5.54        7.29      0.70 o 
  -3  -3   1      132.34      133.47      1.84 o 
  -2  -3   1       42.67       39.01      0.55 o 
  -1  -3   1        6.44        5.13      0.35 o 
   0  -3   1     1355.92     1363.41     19.43 o 
   1  -3   1      441.87      444.98      4.98 o 
   2  -3   1        6.19        5.87      0.28 o 
   3  -3   1      756.94      764.85      4.41 o 
   4  -3   1      190.13      205.33      2.67 o 
   5  -3   1        1.12        0.83      0.36 o 
   6  -3   1       36.04       34.89      1.03 o 
   7  -3   1       36.66       30.39      0.95 o 
   8  -3   1      334.64      330.10     10.15 o 
   9  -3   1        3.81        4.65      0.93 o 
  10  -3   1       10.24        9.81      1.85 o 
  -9  -2   1        0.28        0.90      2.20 o 
  -8  -2   1        1.41        0.76      2.04 o 
  -7  -2   1       54.94       53.16      1.54 o 
  -6  -2   1       73.09       69.86      0.96 o 
  -5  -2   1        4.82        6.32      0.91 o 
  -4  -2   1      190.73      196.62      2.59 o 
  -3  -2   1       44.12       44.41      0.69 o 
  -2  -2   1      941.55      925.97      4.88 o 
  -1  -2   1      346.73      324.56      3.69 o 
   0  -2   1     3427.07     3190.17     27.43 o 
   1  -2   1        5.07        6.61      0.27 o 
   2  -2   1       19.71       16.47      0.46 o 
   3  -2   1      142.83      152.13      1.96 o 
   4  -2   1        0.00        0.69      0.93 o 
   5  -2   1      321.92      347.15      3.75 o 
   6  -2   1        3.62        3.47      0.86 o 
   7  -2   1        9.10       10.64      1.62 o 
   8  -2   1       27.50       27.74      0.80 o 
   9  -2   1        1.26        3.38      1.87 o 
  10  -2   1        5.04        4.15      2.21 o 
  -9  -1   1        1.80        2.21      2.01 o 
  -8  -1   1        0.43        0.72      0.87 o 
  -7  -1   1        0.04        0.00      1.71 o 
  -6  -1   1       56.14       54.39      1.30 o 
  -5  -1   1      508.85      518.20      5.04 o 
  -4  -1   1      128.65      120.79      1.65 o 
  -3  -1   1      151.78      137.61      1.60 o 
  -2  -1   1      223.22      193.39      2.03 o 
  -1  -1   1      564.04      520.22      2.59 o 
   0  -1   1     1814.61     1696.68     22.90 o 
   1  -1   1      754.25      685.65      7.98 o 
   2  -1   1      187.35      168.08      1.72 o 
   3  -1   1      281.19      269.55      2.50 o 
   4  -1   1      170.52      178.09      2.48 o 
   5  -1   1       11.32       10.78      0.42 o 
   6  -1   1      124.81      124.20      1.78 o 
   7  -1   1      166.14      165.81      6.04 o 
   8  -1   1       23.63       20.99      0.79 o 
   9  -1   1       19.13       18.44      1.02 o 
  10  -1   1        0.05        2.93      1.98 o 
 -10   0   1        8.79        9.68      0.89 o 
  -9   0   1        0.94        1.95      1.90 o 
  -8   0   1       74.38       70.93      2.14 o 
  -7   0   1        0.35        0.00      1.66 o 
  -6   0   1       54.70       54.72      1.46 o 
  -5   0   1      628.89      623.45     13.97 o 
  -4   0   1      240.08      272.72      3.04 o 
  -3   0   1     1043.43     1047.06      6.89 o 
  -2   0   1       54.75       56.01      1.53 o 
  -1   0   1      161.80      155.43      1.17 o 
   1   0   1      469.81      427.47      2.04 o 
   2   0   1      169.04      144.58      3.73 o 
   3   0   1      646.42      593.36      6.70 o 
   4   0   1       11.73       12.98      0.43 o 
   5   0   1       23.26       22.07      0.65 o 
   6   0   1       46.66       42.70      1.34 o 
   7   0   1        2.50        2.94      1.02 o 
   8   0   1       74.81       80.55      1.97 o 
   9   0   1        0.00        0.07      1.93 o 
 -10   1   1        0.04        0.00      2.05 o 
  -9   1   1        0.29        0.26      1.88 o 
  -8   1   1       14.67       15.13      0.71 o 
  -7   1   1        3.15        2.53      1.66 o 
  -6   1   1        9.79       10.52      0.49 o 
  -5   1   1      210.99      230.07      3.13 o 
  -4   1   1      483.67      499.44      5.96 o 
  -3   1   1     3657.94     3712.81     63.16 o 
  -2   1   1     2433.21     2554.79     24.29 o 
  -1   1   1     5422.40     5987.49     62.07 o 
   0   1   1     2307.63     2069.64     18.52 o 
   1   1   1      559.17      471.39     11.71 o 
   2   1   1     1293.89     1133.70      8.80 o 
   3   1   1      903.31      918.05     21.60 o 
   4   1   1       11.06        8.22      0.41 o 
   5   1   1       15.91       16.64      0.68 o 
   6   1   1       51.77       48.02      0.83 o 
   7   1   1      117.40      116.59      5.38 o 
   8   1   1        0.39        0.00      2.12 o 
   9   1   1       14.49       13.60      1.42 o 
 -10   2   1       13.05       13.23      0.82 o 
  -9   2   1        0.18        0.00      1.93 o 
  -8   2   1       18.87       24.39      0.74 o 
  -7   2   1       24.72       24.03      1.07 o 
  -6   2   1       10.52        9.24      0.52 o 
  -5   2   1      438.41      445.70      9.02 o 
  -4   2   1     2011.18     2126.20     12.40 o 
  -3   2   1      294.33      282.67      2.60 o 
  -2   2   1     4390.03     4758.49     36.94 o 
  -1   2   1      212.40      188.75      1.90 o 
   0   2   1     7163.26     6917.95     45.04 o 
   1   2   1     1579.83     1364.76     13.25 o 
   2   2   1      112.03      113.00      1.42 o 
   3   2   1      581.38      548.52     11.39 o 
   4   2   1       16.87       16.90      0.51 o 
   5   2   1        0.31        2.00      1.47 o 
   6   2   1        9.16        8.95      0.66 o 
   7   2   1       18.30       20.16      0.82 o 
   8   2   1        0.02        3.52      2.02 o 
 -10   3   1       12.13       13.77      1.79 o 
  -9   3   1        0.27        1.30      1.75 o 
  -8   3   1       22.66       21.51      0.74 o 
  -7   3   1       87.39       89.71      1.24 o 
  -6   3   1        2.62        2.19      0.99 o 
  -5   3   1      899.30      934.04      6.33 o 
  -4   3   1       54.33       58.99      0.89 o 
  -3   3   1      307.22      313.04      7.11 o 
  -2   3   1      462.79      487.16      3.44 o 
  -1   3   1       13.43       12.84      0.65 o 
   0   3   1      271.43      251.31      2.65 o 
   1   3   1      931.99      871.62      5.19 o 
   2   3   1      175.69      179.73      1.99 o 
   3   3   1        2.54        1.79      1.27 o 
   4   3   1        0.01        0.51      1.93 o 
   5   3   1      134.53      124.92      1.82 o 
   6   3   1       17.22       17.15      0.92 o 
   7   3   1        0.34        0.00      2.02 o 
   8   3   1        1.83        0.00      2.34 o 
 -10   4   1       30.07       32.90      0.96 o 
  -9   4   1        4.66        4.57      4.38 o 
  -8   4   1       25.67       22.96      0.75 o 
  -7   4   1       10.37       11.33      0.64 o 
  -6   4   1        7.75        7.26      0.53 o 
  -5   4   1      578.92      626.13      6.71 o 
  -4   4   1       79.42       77.75      1.15 o 
  -3   4   1      228.78      266.84      3.12 o 
  -2   4   1      928.40      947.47     13.76 o 
  -1   4   1      198.63      204.00      3.21 o 
   0   4   1     1169.66     1122.85      6.36 o 
   1   4   1      337.81      337.02      3.84 o 
   2   4   1      171.68      152.68      2.11 o 
   3   4   1        0.00        0.00      1.80 o 
   4   4   1       13.02       10.55      0.66 o 
   5   4   1        0.06        0.00      1.78 o 
   6   4   1        1.79        4.61      2.04 o 
   7   4   1        0.03        0.40      2.22 o 
 -10   5   1        1.13        0.00      2.12 o 
  -9   5   1       11.64       12.20      0.85 o 
  -8   5   1        7.02        7.20      2.11 o 
  -7   5   1       21.39       22.43      0.74 o 
  -6   5   1      141.68      142.69      1.99 o 
  -5   5   1        2.93        5.44      0.92 o 
  -4   5   1       31.96       33.86      1.05 o 
  -3   5   1        0.02        0.00      1.13 o 
  -2   5   1      456.73      497.89      4.62 o 
  -1   5   1        0.63        1.91      1.22 o 
   0   5   1       89.19       83.74      1.63 o 
   1   5   1       69.75       70.31      1.01 o 
   2   5   1        1.21        0.00      2.91 o 
   3   5   1        1.04        1.26      1.85 o 
   4   5   1       20.79       16.66      0.84 o 
   5   5   1        1.91        2.96      2.00 o 
   6   5   1        1.97        0.92      2.20 o 
 -10   6   1       12.10        8.64      2.08 o 
  -9   6   1        0.00        0.78      1.96 o 
  -8   6   1        8.77        8.67      0.70 o 
  -7   6   1       56.00       63.69      1.04 o 
  -6   6   1        0.24        0.78      0.76 o 
  -5   6   1      199.43      194.31      2.62 o 
  -4   6   1       65.19       72.65      2.19 o 
  -3   6   1       80.53       92.62      1.27 o 
  -2   6   1      115.95      127.15      1.69 o 
  -1   6   1       44.15       42.40      0.75 o 
   0   6   1        8.98        8.27      0.62 o 
   1   6   1       41.06       38.10      0.82 o 
   2   6   1        1.67        0.00      1.79 o 
   3   6   1        6.68        3.83      0.90 o 
   4   6   1        0.09        0.00      2.02 o 
   5   6   1        3.77        4.21      2.47 o 
 -10   7   1       11.18       11.09      0.87 o 
  -9   7   1        2.23        2.30      2.06 o 
  -8   7   1       10.53       11.09      0.74 o 
  -7   7   1       66.28       73.50      1.10 o 
  -6   7   1        8.40        7.50      1.01 o 
  -5   7   1      159.68      167.12      2.39 o 
  -4   7   1       11.53       13.53      0.67 o 
  -3   7   1       46.40       50.57      1.23 o 
  -2   7   1        3.53        3.18      1.72 o 
  -1   7   1        1.64        2.77      1.77 o 
   0   7   1      184.74      178.51      3.38 o 
   1   7   1        0.00        0.00      1.83 o 
   2   7   1        0.71        0.00      3.34 o 
   3   7   1        3.52        4.51      2.10 o 
   4   7   1        0.16        2.28      3.27 o 
 -10   8   1        7.76        6.54      1.14 o 
  -9   8   1        0.00        0.00      2.14 o 
  -8   8   1        1.19        1.62      2.01 o 
  -7   8   1        1.49        0.00      3.01 o 
  -6   8   1        1.66        1.12      0.87 o 
  -5   8   1        5.60        5.69      0.65 o 
  -4   8   1       10.71       12.14      1.07 o 
  -3   8   1        4.88        6.86      0.67 o 
  -2   8   1        6.54        6.89      0.82 o 
  -1   8   1       42.21       40.40      0.93 o 
   0   8   1        3.32        3.24      1.09 o 
   1   8   1       13.35       14.42      0.84 o 
   2   8   1        0.09        1.25      2.36 o 
  -9   9   1        4.17        1.26      2.42 o 
  -8   9   1       12.91       14.39      0.87 o 
  -7   9   1       19.16       19.41      0.91 o 
  -6   9   1       69.82       73.04      1.40 o 
  -5   9   1        3.67        0.00      2.04 o 
  -4   9   1       11.88       15.13      0.80 o 
  -3   9   1        0.01        0.00      2.04 o 
  -2   9   1        0.00        0.23      2.02 o 
  -1   9   1       15.02       15.58      0.87 o 
   0   9   1       14.72       13.70      1.40 o 
   1   9   1        2.29        2.22      2.86 o 
  -7  10   1       13.17       15.20      0.91 o 
  -6  10   1        7.97       10.99      1.32 o 
  -5  10   1        0.66        2.04      2.15 o 
  -4  10   1        2.83        4.05      2.22 o 
  -3  10   1       12.22       12.75      0.87 o 
  -2  10   1       11.50        8.31      0.99 o 
  -1  10   1        8.55        9.92      0.92 o 
   3 -11   2        0.02        2.63      2.50 o 
   4 -11   2        2.60        3.87      0.80 o 
   5 -11   2        3.11        3.31      2.39 o 
   6 -11   2        7.52        7.26      3.39 o 
   0 -10   2        3.27        3.55      2.62 o 
   1 -10   2        4.25        3.40      2.23 o 
   2 -10   2       13.80       13.83      0.85 o 
   3 -10   2       18.69       16.82      0.88 o 
   4 -10   2        6.12        4.06      1.03 o 
   5 -10   2        0.07        0.00      2.07 o 
   6 -10   2        4.89        5.45      2.70 o 
   7 -10   2       69.12       68.06      1.25 o 
   8 -10   2        0.28        0.00      2.34 o 
  -2  -9   2        4.44        8.14      0.87 o 
  -1  -9   2        6.54        8.27      0.84 o 
   0  -9   2        0.74        2.06      1.95 o 
   1  -9   2        0.03        2.14      1.97 o 
   2  -9   2        1.60        0.91      1.95 o 
   3  -9   2       15.83       19.02      0.78 o 
   4  -9   2       11.34       13.03      0.75 o 
   5  -9   2       47.48       44.21      1.38 o 
   6  -9   2        3.60        0.56      1.93 o 
   7  -9   2       13.53       12.13      0.82 o 
   8  -9   2        8.87        9.47      0.80 o 
   9  -9   2       12.97       12.62      0.87 o 
  -3  -8   2        0.92        1.21      2.07 o 
  -2  -8   2       31.84       33.24      0.94 o 
  -1  -8   2        0.03        0.00      2.90 o 
   0  -8   2       21.46       21.67      0.78 o 
   1  -8   2      119.42      125.74      1.79 o 
   2  -8   2        1.22        3.16      1.78 o 
   3  -8   2       32.84       33.45      1.26 o 
   4  -8   2        1.59        0.55      2.87 o 
   5  -8   2       11.53       10.57      1.19 o 
   6  -8   2        0.39        0.00      1.72 o 
   7  -8   2       10.64        8.86      0.75 o 
   8  -8   2        5.51        4.44      0.96 o 
   9  -8   2        4.76        4.69      1.42 o 
  10  -8   2        4.28        0.00      2.34 o 
  -4  -7   2        0.19        0.00      2.10 o 
  -3  -7   2        0.02        0.79      2.79 o 
  -2  -7   2        1.82        2.55      1.15 o 
  -1  -7   2        2.00        0.00      1.78 o 
   0  -7   2       32.25       29.01      0.79 o 
   1  -7   2        6.39        5.47      0.91 o 
   2  -7   2       20.07       24.77      0.93 o 
   3  -7   2        0.36        0.00      2.34 o 
   4  -7   2       69.84       74.84      1.10 o 
   5  -7   2        3.18        1.86      1.51 o 
   6  -7   2        1.44        2.01      1.63 o 
   7  -7   2       32.10       33.61      0.86 o 
   8  -7   2       37.57       34.05      1.93 o 
   9  -7   2        0.92        2.03      0.97 o 
  10  -7   2        0.08        0.76      2.02 o 
  -6  -6   2        5.22        7.32      1.13 o 
  -5  -6   2       17.82       19.28      0.88 o 
  -4  -6   2        9.40       10.22      0.74 o 
  -3  -6   2        0.01        0.00      2.03 o 
  -2  -6   2        0.67        1.25      1.66 o 
  -1  -6   2        0.00        0.00      1.60 o 
   0  -6   2       17.74       17.65      0.60 o 
   1  -6   2       13.70       11.20      0.57 o 
   2  -6   2      111.24      110.20      3.62 o 
   3  -6   2       87.02       83.86      1.45 o 
   4  -6   2      247.74      260.37      6.46 o 
   5  -6   2        0.12        2.03      1.39 o 
   6  -6   2        0.13        0.50      1.53 o 
   7  -6   2       15.34       15.35      1.11 o 
   8  -6   2        8.33        6.83      2.46 o 
   9  -6   2        2.02        0.88      0.88 o 
  10  -6   2        8.17        4.68      2.29 o 
  -6  -5   2       10.53       13.54      1.16 o 
  -5  -5   2       41.54       40.78      0.96 o 
  -4  -5   2        1.00        0.00      1.75 o 
  -3  -5   2       50.65       44.85      0.83 o 
  -2  -5   2       14.19       13.88      0.58 o 
  -1  -5   2        0.02        0.03      1.23 o 
   0  -5   2       70.35       75.99      1.55 o 
   1  -5   2        2.51        2.34      0.50 o 
   2  -5   2      355.01      362.27      3.75 o 
   3  -5   2      203.14      213.84      2.96 o 
   4  -5   2       57.54       61.24      0.82 o 
   5  -5   2      103.25      110.98      2.67 o 
   6  -5   2        7.24        5.08      1.12 o 
   7  -5   2       52.92       48.32      0.86 o 
   8  -5   2        4.12        0.72      1.94 o 
   9  -5   2        3.46        7.81      0.81 o 
  10  -5   2       47.05       45.78      1.05 o 
  -7  -4   2       27.65       29.44      0.97 o 
  -6  -4   2       44.47       47.57      1.28 o 
  -5  -4   2       34.21       32.91      0.81 o 
  -4  -4   2        0.58        0.00      2.92 o 
  -3  -4   2        0.84        0.70      1.39 o 
  -2  -4   2      108.32      106.06      1.67 o 
  -1  -4   2       85.59       81.53      1.15 o 
   0  -4   2      287.92      262.46      5.60 o 
   1  -4   2      418.83      400.13      3.46 o 
   2  -4   2        3.28        2.95      0.37 o 
   3  -4   2      309.08      300.55      4.68 o 
   4  -4   2      155.21      168.37      1.85 o 
   5  -4   2        1.66        1.47      1.17 o 
   6  -4   2       36.66       39.92      0.69 o 
   7  -4   2       24.77       22.41      0.70 o 
   8  -4   2      120.46      116.62      4.68 o 
   9  -4   2        0.16        0.15      3.38 o 
  10  -4   2       14.67       14.56      0.87 o 
  -8  -3   2       10.48       13.29      1.08 o 
  -7  -3   2       17.14       16.76      2.28 o 
  -6  -3   2       55.90       53.90      0.95 o 
  -5  -3   2        0.00        1.79      1.62 o 
  -4  -3   2       73.10       78.53      1.51 o 
  -3  -3   2        5.35        4.67      0.40 o 
  -2  -3   2      161.58      183.77      1.86 o 
  -1  -3   2       70.82       60.75      0.89 o 
   0  -3   2      168.37      155.90      2.01 o 
   1  -3   2      691.99      678.04      6.00 o 
   2  -3   2      543.31      537.48      3.49 o 
   3  -3   2        3.31       29.72      6.38 o 
   4  -3   2      142.93      162.91      2.77 o 
   5  -3   2        0.08        1.82      1.06 o 
   6  -3   2       59.45       59.71      0.84 o 
   7  -3   2        0.00        3.03      1.52 o 
   8  -3   2       68.52       65.71      1.02 o 
   9  -3   2       54.14       48.53      1.02 o 
  10  -3   2       11.07       12.42      0.83 o 
  -9  -2   2        0.24        1.19      2.22 o 
  -8  -2   2       11.95       11.48      0.79 o 
  -7  -2   2        8.11        7.36      1.89 o 
  -6  -2   2        0.78        1.64      1.68 o 
  -5  -2   2       42.32       39.29      1.01 o 
  -4  -2   2      231.42      226.08      2.33 o 
  -3  -2   2       69.61       70.39      0.92 o 
  -2  -2   2       80.23       79.78      1.15 o 
  -1  -2   2      133.76      138.73      1.80 o 
   0  -2   2       20.99       21.52      0.34 o 
   1  -2   2       11.31       11.32      0.33 o 
   2  -2   2       19.33       20.99      0.33 o 
   3  -2   2      137.50      132.95      1.36 o 
   4  -2   2       92.26       98.14      1.41 o 
   5  -2   2       51.21       51.99      1.15 o 
   6  -2   2       10.87       10.46      0.55 o 
   7  -2   2       41.66       41.76      1.85 o 
   8  -2   2      151.75      161.27      6.05 o 
   9  -2   2        1.88        1.63      1.89 o 
  10  -2   2        9.75       10.42      0.85 o 
  -9  -1   2        0.58        1.15      0.96 o 
  -8  -1   2       45.96       45.98      0.95 o 
  -7  -1   2        0.00        0.00      0.95 o 
  -6  -1   2      189.72      186.88      4.79 o 
  -5  -1   2      633.45      670.99      6.63 o 
  -4  -1   2      147.20      143.59      3.29 o 
  -3  -1   2       20.06       24.85      0.51 o 
  -2  -1   2      139.62      131.49      3.33 o 
  -1  -1   2      393.21      372.29      3.68 o 
   0  -1   2     3010.83     2750.72     48.26 o 
   1  -1   2     5104.21     4760.34     83.41 o 
   2  -1   2      288.65      293.07      2.35 o 
   3  -1   2      164.90      180.79      2.23 o 
   4  -1   2      162.58      147.53      1.67 o 
   5  -1   2       10.16       12.91      1.14 o 
   6  -1   2       50.71       47.43      0.75 o 
   7  -1   2       25.35       21.64      1.92 o 
   8  -1   2       11.67       11.04      0.73 o 
   9  -1   2        3.91        4.32      2.15 o 
  10  -1   2       23.46       26.11      1.61 o 
 -10   0   2        0.18        0.85      3.19 o 
  -9   0   2       16.49       18.61      0.84 o 
  -8   0   2        5.90        6.54      0.65 o 
  -7   0   2       22.67       20.76      1.40 o 
  -6   0   2       76.39       75.29      2.08 o 
  -5   0   2      676.07      663.80     11.44 o 
  -4   0   2        0.16        1.30      1.02 o 
  -3   0   2     3838.08     3814.84     37.87 o 
  -2   0   2      105.37      107.18      1.10 o 
  -1   0   2        5.85        9.21      0.23 o 
   0   0   2     3071.01     2946.26     26.75 o 
   1   0   2     1466.64     1345.04     16.91 o 
   2   0   2      483.86      448.77      3.03 o 
   3   0   2       18.14       20.62      0.38 o 
   4   0   2       18.27       20.85      1.48 o 
   5   0   2        0.76        0.00      1.27 o 
   6   0   2       56.78       53.60      2.63 o 
   7   0   2        2.78        0.00      2.16 o 
   8   0   2        1.30        2.48      1.97 o 
   9   0   2        0.00        0.00      2.11 o 
 -10   1   2        1.22        0.58      2.17 o 
  -9   1   2        0.03        0.00      1.90 o 
  -8   1   2       11.47       12.44      1.20 o 
  -7   1   2      199.57      192.93      5.30 o 
  -6   1   2      117.72      129.23      2.91 o 
  -5   1   2       98.24      107.93      1.63 o 
  -4   1   2     1268.22     1400.64     18.62 o 
  -3   1   2      518.38      572.12      3.65 o 
  -2   1   2    11165.83    12733.18     61.73 o 
  -1   1   2      635.90      716.91      3.74 o 
   0   1   2     5247.24     5106.33     34.52 o 
   1   1   2     1405.45     1275.92     18.57 o 
   2   1   2      179.63      169.40      5.91 o 
   3   1   2       24.52       18.23      0.64 o 
   4   1   2       61.32       58.92      0.82 o 
   5   1   2       36.34       35.01      0.69 o 
   6   1   2       22.28       22.09      0.73 o 
   7   1   2       18.28       16.96      1.12 o 
   8   1   2        4.97        5.25      1.02 o 
   9   1   2       17.27       20.14      0.98 o 
 -10   2   2        4.54        0.00      2.15 o 
  -9   2   2        0.57        0.00      1.92 o 
  -8   2   2        2.96        0.00      1.75 o 
  -7   2   2        0.63        0.00      1.55 o 
  -6   2   2        3.48        5.23      1.54 o 
  -5   2   2     1145.71     1236.95      6.92 o 
  -4   2   2     1466.91     1649.84      7.13 o 
  -3   2   2        4.64        7.41      0.31 o 
  -2   2   2      140.57      148.62      1.89 o 
  -1   2   2     4983.26     4999.73     39.41 o 
   0   2   2       48.25       41.26      1.20 o 
   1   2   2     1718.27     1557.66     10.06 o 
   2   2   2        7.14        7.42      0.38 o 
   3   2   2      219.93      212.43      7.94 o 
   4   2   2       24.17       20.87      0.56 o 
   5   2   2        1.13        3.47      1.59 o 
   6   2   2      222.97      217.49      7.43 o 
   7   2   2       14.11       14.24      1.01 o 
   8   2   2        2.09        4.42      1.59 o 
 -10   3   2        0.01        0.48      2.09 o 
  -9   3   2       11.17       11.01      0.73 o 
  -8   3   2        4.24        4.00      0.93 o 
  -7   3   2      139.35      133.15      1.83 o 
  -6   3   2       48.08       44.09      0.65 o 
  -5   3   2     2528.81     2735.11     17.68 o 
  -4   3   2      375.98      410.84      9.08 o 
  -3   3   2      697.33      789.83      4.80 o 
  -2   3   2      267.68      275.09      2.79 o 
  -1   3   2      549.29      574.96      3.94 o 
   0   3   2        0.62        1.44      1.03 o 
   1   3   2     1308.26     1338.35      6.78 o 
   2   3   2        9.44        8.92      0.44 o 
   3   3   2       75.03       65.30      0.92 o 
   4   3   2        2.21        1.97      1.62 o 
   5   3   2        2.31        1.91      1.84 o 
   6   3   2        0.24        0.00      1.99 o 
   7   3   2        3.74        5.36      1.68 o 
 -10   4   2        1.57        0.00      2.15 o 
  -9   4   2       16.20       17.78      2.75 o 
  -8   4   2       12.09       12.28      0.84 o 
  -7   4   2      678.36      655.55      6.81 o 
  -6   4   2        2.82        1.05      1.46 o 
  -5   4   2        0.09        0.00      1.30 o 
  -4   4   2        2.46        2.27      0.52 o 
  -3   4   2      264.94      252.61      3.14 o 
  -2   4   2        6.02        3.87      0.49 o 
  -1   4   2      590.15      594.78      4.71 o 
   0   4   2     1737.59     1630.48      9.26 o 
   1   4   2      207.46      176.39      2.45 o 
   2   4   2        0.06        0.92      1.43 o 
   3   4   2       19.17       15.66      0.66 o 
   4   4   2        9.40        7.80      2.04 o 
   5   4   2       10.50        6.13      2.16 o 
   6   4   2        0.00        0.01      1.99 o 
   7   4   2        2.34        5.89      2.26 o 
 -10   5   2       87.98       81.63      2.98 o 
  -9   5   2        4.99        5.13      1.07 o 
  -8   5   2       42.94       41.51      1.30 o 
  -7   5   2      439.25      419.97     10.14 o 
  -6   5   2       53.27       58.08      2.08 o 
  -5   5   2        0.85        0.00      1.39 o 
  -4   5   2        5.91        6.19      2.27 o 
  -3   5   2      157.14      173.03      5.89 o 
  -2   5   2       96.45       92.16      1.36 o 
  -1   5   2       54.35       55.53      0.77 o 
   0   5   2      395.77      392.96      4.62 o 
   1   5   2       54.72       54.92      1.11 o 
   2   5   2        0.12        0.00      1.66 o 
   3   5   2        2.38        1.97      2.35 o 
   4   5   2        4.87        3.95      0.67 o 
   5   5   2        5.73        7.03      0.75 o 
   6   5   2        1.34        3.73      2.33 o 
 -10   6   2       62.28       56.41      1.16 o 
  -9   6   2       15.68       12.58      0.78 o 
  -8   6   2       80.67       80.81      1.12 o 
  -7   6   2       91.50       92.01      2.10 o 
  -6   6   2       49.81       53.30      0.88 o 
  -5   6   2       59.55       59.50      0.92 o 
  -4   6   2        3.71        4.50      0.73 o 
  -3   6   2      137.06      144.02      2.20 o 
  -2   6   2       55.43       54.75      1.62 o 
  -1   6   2       84.26       76.96      1.07 o 
   0   6   2       53.46       51.66      0.87 o 
   1   6   2       63.39       64.22      0.99 o 
   2   6   2        9.60        7.10      0.67 o 
   3   6   2       11.55       16.94      1.30 o 
   4   6   2        1.18        0.00      2.17 o 
   5   6   2        0.29        2.32      2.03 o 
 -10   7   2       35.55       36.44      1.08 o 
  -9   7   2        3.59        3.07      2.13 o 
  -8   7   2       19.56       21.57      0.84 o 
  -7   7   2        4.14        4.26      1.94 o 
  -6   7   2       35.52       36.21      0.84 o 
  -5   7   2        1.15        3.51      1.70 o 
  -4   7   2        1.22        1.30      1.47 o 
  -3   7   2        2.31        1.67      2.15 o 
  -2   7   2       13.10       16.88      1.34 o 
  -1   7   2        0.68        0.06      1.77 o 
   0   7   2      120.45      113.79      1.68 o 
   1   7   2        1.48        0.92      1.95 o 
   2   7   2        0.44        2.18      2.01 o 
   3   7   2        1.12        1.19      1.02 o 
   4   7   2        3.10        2.14      2.17 o 
  -9   8   2        0.83        0.48      2.09 o 
  -8   8   2        0.49        0.78      2.95 o 
  -7   8   2       99.63       99.71      1.43 o 
  -6   8   2        2.91        1.00      3.38 o 
  -5   8   2        0.35        0.00      1.88 o 
  -4   8   2        6.85        3.22      1.25 o 
  -3   8   2        4.53        3.40      1.85 o 
  -2   8   2        3.00        2.90      1.89 o 
  -1   8   2        0.03        0.00      1.92 o 
   0   8   2       10.93       12.51      0.80 o 
   1   8   2       13.96       13.31      0.84 o 
   2   8   2        8.42        9.67      0.88 o 
  -9   9   2        0.03        0.00      2.27 o 
  -8   9   2        0.37        0.00      2.29 o 
  -7   9   2        0.01        0.00      2.19 o 
  -6   9   2        3.22        4.40      1.02 o 
  -5   9   2        2.09        2.50      0.98 o 
  -4   9   2       20.22       20.27      0.87 o 
  -3   9   2        2.12        1.59      3.02 o 
  -2   9   2       43.93       46.19      1.08 o 
  -1   9   2       13.71       11.56      0.84 o 
   0   9   2        3.86        4.55      1.10 o 
  -7  10   2        0.50        0.00      2.38 o 
  -6  10   2        1.91        0.00      2.41 o 
  -5  10   2        0.24        1.25      2.07 o 
  -4  10   2        0.69        0.00      2.26 o 
  -3  10   2        0.60        0.00      2.31 o 
  -2  10   2        0.45        3.03      2.29 o 
   3 -11   3        6.40        6.52      3.40 o 
   4 -11   3        0.99        1.73      3.12 o 
   5 -11   3        0.79        3.83      3.04 o 
   6 -11   3        0.09        0.00      3.39 o 
   0 -10   3        3.11        3.63      3.45 o 
   1 -10   3        4.31        4.42      3.39 o 
   2 -10   3       13.67       17.34      1.21 o 
   3 -10   3       12.32        9.78      1.19 o 
   4 -10   3        6.18        4.99      3.17 o 
   5 -10   3       16.16       16.77      1.21 o 
   6 -10   3        4.84        4.23      3.04 o 
   7 -10   3       14.83       15.61      1.27 o 
   8 -10   3        7.87        6.90      1.21 o 
  -2  -9   3        0.01        0.00      3.21 o 
  -1  -9   3        4.45        2.23      2.96 o 
   0  -9   3        8.55       12.25      1.10 o 
   1  -9   3       38.69       33.95      1.34 o 
   2  -9   3       90.79       93.69      1.86 o 
   3  -9   3        0.19        4.09      2.48 o 
   4  -9   3       15.74       18.37      1.11 o 
   5  -9   3       16.30       22.37      1.10 o 
   6  -9   3       51.85       57.92      1.50 o 
   7  -9   3        1.33        1.91      2.66 o 
   8  -9   3        0.22        0.32      2.85 o 
   9  -9   3        1.24        3.42      2.99 o 
  -3  -8   3        8.36       10.39      1.19 o 
  -2  -8   3        2.86        1.50      2.99 o 
  -1  -8   3        2.98        5.33      0.99 o 
   0  -8   3       20.50       19.54      1.07 o 
   1  -8   3        1.51        0.00      2.56 o 
   2  -8   3       69.12       68.67      1.50 o 
   3  -8   3       43.05       37.96      1.19 o 
   4  -8   3       25.85       24.72      1.08 o 
   5  -8   3        0.05        0.35      2.40 o 
   6  -8   3       23.83       20.12      1.05 o 
   7  -8   3      125.68      120.59      2.34 o 
   8  -8   3        0.52        1.73      2.56 o 
   9  -8   3        2.21        0.32      2.88 o 
  10  -8   3        5.73        4.22      1.15 o 
  -5  -7   3        0.00        0.89      3.20 o 
  -4  -7   3        0.69        2.69      2.45 o 
  -3  -7   3        1.14        0.00      2.74 o 
  -2  -7   3       32.12       31.76      1.18 o 
  -1  -7   3        0.85        0.00      2.61 o 
   0  -7   3      309.06      307.97      4.83 o 
   1  -7   3       21.43       22.10      0.99 o 
   2  -7   3       52.08       53.67      1.16 o 
   3  -7   3       10.91       10.79      0.84 o 
   4  -7   3        2.83        3.40      0.78 o 
   5  -7   3        5.72        4.77      0.84 o 
   6  -7   3        5.23        4.57      2.34 o 
   7  -7   3       38.86       41.40      1.23 o 
   8  -7   3        0.37        0.00      2.64 o 
   9  -7   3        0.32        0.00      2.88 o 
  10  -7   3       10.30       10.20      1.18 o 
  -6  -6   3        1.72        2.34      1.16 o 
  -5  -6   3        4.67        4.06      2.78 o 
  -4  -6   3        0.21        0.97      2.62 o 
  -3  -6   3       15.56       17.07      1.02 o 
  -2  -6   3        7.23        7.49      0.92 o 
  -1  -6   3      314.97      312.44      4.48 o 
   0  -6   3       69.22       68.42      1.46 o 
   1  -6   3       84.07       89.21      1.69 o 
   2  -6   3      209.39      209.38      3.30 o 
   3  -6   3        5.95        8.88      0.67 o 
   4  -6   3        2.03        2.85      0.62 o 
   5  -6   3       48.51       36.39      0.99 o 
   6  -6   3       59.52       65.91      1.24 o 
   7  -6   3       30.90       29.42      1.10 o 
   8  -6   3       40.14       40.48      1.23 o 
   9  -6   3        6.50        4.34      2.70 o 
  10  -6   3        8.46        7.91      1.15 o 
  -7  -5   3        2.52        1.78      3.26 o 
  -6  -5   3        3.05        4.06      2.90 o 
  -5  -5   3       42.05       46.68      1.38 o 
  -4  -5   3       34.50       31.98      1.13 o 
  -3  -5   3       37.45       38.73      1.10 o 
  -2  -5   3        0.65        3.61      1.86 o 
  -1  -5   3      144.68      147.75      2.85 o 
   0  -5   3        2.00        2.51      1.59 o 
   1  -5   3      256.15      248.00      4.61 o 
   2  -5   3       35.87       33.03      0.72 o 
   3  -5   3      483.33      486.70      6.25 o 
   4  -5   3       51.45       52.87      1.00 o 
   5  -5   3       20.50       20.14      0.75 o 
   6  -5   3       66.63       68.67      1.40 o 
   7  -5   3       23.95       22.34      1.02 o 
   8  -5   3        2.76        4.33      2.26 o 
   9  -5   3       25.65       24.42      1.24 o 
  10  -5   3        4.51        3.09      2.93 o 
  -7  -4   3        5.12        6.90      1.13 o 
  -6  -4   3        9.25       10.44      1.03 o 
  -5  -4   3       45.86       49.36      1.30 o 
  -4  -4   3       80.71       83.41      1.73 o 
  -3  -4   3       21.80       21.03      0.84 o 
  -2  -4   3      357.39      347.81      5.63 o 
  -1  -4   3        0.32        0.00      1.53 o 
   0  -4   3      221.80      224.24      3.99 o 
   1  -4   3        0.00        0.54      1.37 o 
   2  -4   3       53.85       55.56      1.11 o 
   3  -4   3      108.66      107.03      2.09 o 
   4  -4   3        7.47        9.88      0.56 o 
   5  -4   3        0.25        0.00      1.67 o 
   6  -4   3       43.72       41.21      1.00 o 
   7  -4   3      100.59      102.90      1.94 o 
   8  -4   3        4.90        2.32      2.74 o 
   9  -4   3      132.58      131.38      2.77 o 
  10  -4   3        0.28        0.00      3.02 o 
  -8  -3   3        2.60        0.00      3.13 o 
  -7  -3   3        1.79        2.85      0.97 o 
  -6  -3   3       86.51       86.10      1.64 o 
  -5  -3   3       11.03        8.94      0.89 o 
  -4  -3   3       71.18       69.79      1.45 o 
  -3  -3   3        3.10        2.47      0.54 o 
  -2  -3   3       22.13       25.73      0.65 o 
  -1  -3   3       85.91       84.02      1.77 o 
   0  -3   3       20.14       22.12      0.51 o 
   1  -3   3        2.95        0.80      1.21 o 
   2  -3   3      354.47      385.03      4.44 o 
   3  -3   3      762.90      766.05      6.59 o 
   4  -3   3      107.41      102.72      2.13 o 
   5  -3   3      213.17      236.39      4.70 o 
   6  -3   3      128.97      126.93      2.36 o 
   7  -3   3       92.35       83.85      1.77 o 
   8  -3   3       38.35       40.38      1.24 o 
   9  -3   3        4.67        3.74      2.96 o 
  10  -3   3        0.06        2.67      3.02 o 
  -9  -2   3        0.72        0.00      3.17 o 
  -8  -2   3        1.27        1.88      0.97 o 
  -7  -2   3       53.19       48.45      1.34 o 
  -6  -2   3       71.30       67.28      1.35 o 
  -5  -2   3       16.33       15.83      0.87 o 
  -4  -2   3      109.54      106.88      1.96 o 
  -3  -2   3      336.15      309.12      4.74 o 
  -2  -2   3      395.07      367.05      4.55 o 
  -1  -2   3     1065.03     1041.06      6.67 o 
   0  -2   3       80.58       79.13      1.43 o 
   1  -2   3       75.72       68.73      1.34 o 
   2  -2   3        4.14        5.98      0.40 o 
   3  -2   3      152.04      139.28      2.07 o 
   4  -2   3        0.45        0.00      1.61 o 
   5  -2   3       27.50       26.71      0.75 o 
   6  -2   3       53.94       53.40      1.10 o 
   7  -2   3        3.63        3.77      2.50 o 
   8  -2   3      321.61      319.13      5.37 o 
   9  -2   3        5.64        5.58      1.08 o 
  10  -2   3       62.17       65.97      1.83 o 
  -9  -1   3        5.70        3.74      3.23 o 
  -8  -1   3        0.30        0.84      2.58 o 
  -7  -1   3        3.96        4.63      2.48 o 
  -6  -1   3       83.25       77.86      1.50 o 
  -5  -1   3       28.50       25.89      0.80 o 
  -4  -1   3       93.78       86.35      1.69 o 
  -3  -1   3      215.37      241.23      3.91 o 
  -2  -1   3        0.72        1.80      0.38 o 
  -1  -1   3       13.38       15.67      0.46 o 
   0  -1   3        3.03        0.00      1.27 o 
   1  -1   3      565.17      543.91      4.26 o 
   2  -1   3      217.73      198.89      3.03 o 
   3  -1   3      776.53      750.69      6.44 o 
   4  -1   3      162.19      168.23      2.63 o 
   5  -1   3      227.15      200.78      3.20 o 
   6  -1   3        0.16        0.00      2.15 o 
   7  -1   3      267.83      263.23      4.64 o 
   8  -1   3        6.80        7.43      1.00 o 
   9  -1   3        0.17        0.16      2.97 o 
 -10   0   3        5.42        3.36      3.55 o 
  -9   0   3        0.70        3.96      2.67 o 
  -8   0   3        0.03        0.00      2.50 o 
  -7   0   3      110.24      105.23      2.20 o 
  -6   0   3      117.02      109.15      2.26 o 
  -5   0   3       52.26       52.40      1.10 o 
  -4   0   3      491.22      510.59      5.96 o 
  -3   0   3       85.08       94.54      1.80 o 
  -2   0   3       67.03       63.61      1.35 o 
  -1   0   3        0.01        0.32      1.24 o 
   0   0   3      466.19      447.96      3.77 o 
   1   0   3        9.26       12.66      0.45 o 
   2   0   3      184.71      178.77      3.08 o 
   3   0   3       32.46       33.58      0.68 o 
   4   0   3      230.80      235.48      4.56 o 
   5   0   3       15.00       13.81      0.73 o 
   6   0   3        8.66       10.88      0.87 o 
   7   0   3      233.93      253.19      4.73 o 
   8   0   3       31.21       34.76      1.35 o 
   9   0   3       53.99       58.79      1.72 o 
 -10   1   3        0.12        3.37      3.04 o 
  -9   1   3        1.92        0.00      2.75 o 
  -8   1   3       88.21       82.20      1.77 o 
  -7   1   3       44.40       44.07      1.13 o 
  -6   1   3        0.84        0.00      2.07 o 
  -5   1   3       15.28       16.37      0.67 o 
  -4   1   3       12.70       14.29      0.60 o 
  -3   1   3     4796.69     5272.29     64.97 o 
  -2   1   3        0.25        0.00      1.27 o 
  -1   1   3      433.89      412.89      3.93 o 
   0   1   3     1273.34     1289.59      6.96 o 
   1   1   3     3095.29     3094.35     47.04 o 
   2   1   3      146.48      136.47      2.15 o 
   3   1   3       18.36       24.02      0.67 o 
   4   1   3        6.21        6.67      0.64 o 
   5   1   3       20.40       20.54      0.92 o 
   6   1   3       16.10       16.34      1.02 o 
   7   1   3        3.46        0.00      2.74 o 
   8   1   3       27.90       30.47      1.40 o 
 -10   2   3       18.52       19.61      1.27 o 
  -9   2   3        0.94        0.00      2.82 o 
  -8   2   3        7.38        7.68      0.91 o 
  -7   2   3       69.06       69.37      1.37 o 
  -6   2   3        4.61        3.87      0.65 o 
  -5   2   3      124.85      118.77      2.48 o 
  -4   2   3       98.40      110.41      2.20 o 
  -3   2   3       70.22       76.61      1.37 o 
  -2   2   3     1044.07     1116.66      7.30 o 
  -1   2   3       28.58       25.68      0.54 o 
   0   2   3       66.66       83.63      1.67 o 
   1   2   3       53.75       55.87      1.02 o 
   2   2   3       10.11       11.95      0.62 o 
   3   2   3       49.98       50.94      0.95 o 
   4   2   3       54.09       55.84      1.15 o 
   5   2   3      126.72      132.54      2.75 o 
   6   2   3        0.59        0.00      2.61 o 
   7   2   3       46.68       48.34      1.48 o 
   8   2   3        1.88        0.00      3.69 o 
 -10   3   3        3.91        3.02      3.05 o 
  -9   3   3       10.47        6.25      1.02 o 
  -8   3   3        9.11        9.78      0.94 o 
  -7   3   3       92.71       97.38      1.85 o 
  -6   3   3        7.14        5.39      0.76 o 
  -5   3   3      107.62      103.20      2.01 o 
  -4   3   3     1767.07     1911.57     11.88 o 
  -3   3   3       76.11       75.15      1.51 o 
  -2   3   3      146.62      141.37      2.26 o 
  -1   3   3        2.55        3.04      1.53 o 
   0   3   3      157.92      144.63      2.42 o 
   1   3   3      435.69      389.20      5.67 o 
   2   3   3       22.85       21.83      0.76 o 
   3   3   3       64.88       67.75      1.27 o 
   4   3   3       15.05       14.49      0.97 o 
   5   3   3        7.71        8.14      0.95 o 
   6   3   3        3.88        1.42      3.07 o 
   7   3   3        3.75        5.90      3.13 o 
 -10   4   3        0.02        0.00      3.01 o 
  -9   4   3        1.26        4.15      2.56 o 
  -8   4   3       16.58       18.80      1.05 o 
  -7   4   3       96.67       93.51      1.88 o 
  -6   4   3      315.31      313.30      6.22 o 
  -5   4   3      337.65      354.20      6.08 o 
  -4   4   3        3.59        3.07      1.77 o 
  -3   4   3      533.62      555.14      6.68 o 
  -2   4   3       68.48       69.76      1.38 o 
  -1   4   3        0.01        0.00      1.69 o 
   0   4   3       27.16       21.61      0.78 o 
   1   4   3       40.79       41.45      0.92 o 
   2   4   3        1.96        3.53      2.13 o 
   3   4   3       52.68       47.77      1.23 o 
   4   4   3       49.97       53.45      1.35 o 
   5   4   3       17.67       18.10      1.16 o 
   6   4   3        0.80        0.32      3.12 o 
 -10   5   3        7.05        5.47      1.16 o 
  -9   5   3        3.37        0.00      3.05 o 
  -8   5   3       15.12       15.10      1.05 o 
  -7   5   3        5.74        5.68      0.95 o 
  -6   5   3        0.02        1.40      2.20 o 
  -5   5   3       20.19       21.64      0.88 o 
  -4   5   3       73.07       86.60      1.72 o 
  -3   5   3      206.22      198.08      3.36 o 
  -2   5   3        2.91        0.32      1.88 o 
  -1   5   3      156.12      161.47      3.15 o 
   0   5   3      166.57      153.28      3.26 o 
   1   5   3       90.04       94.67      2.05 o 
   2   5   3        5.85        3.75      2.62 o 
   3   5   3        1.91        2.74      2.59 o 
   4   5   3        7.85        5.66      1.05 o 
   5   5   3        1.41        4.17      1.05 o 
 -10   6   3       10.16        6.79      3.61 o 
  -9   6   3        3.39        1.19      2.96 o 
  -8   6   3       15.38       12.39      1.10 o 
  -7   6   3      247.96      250.77      4.70 o 
  -6   6   3       11.21       12.25      0.95 o 
  -5   6   3       21.10       19.68      1.00 o 
  -4   6   3       12.90       10.45      0.86 o 
  -3   6   3        8.17        3.26      2.51 o 
  -2   6   3       48.53       44.49      1.15 o 
  -1   6   3       44.87       48.48      1.21 o 
   0   6   3       18.15       14.78      1.02 o 
   1   6   3       23.56       22.72      1.08 o 
   2   6   3        1.45        0.00      2.82 o 
   3   6   3        0.75        0.00      2.97 o 
   4   6   3        0.07        0.65      2.99 o 
 -10   7   3        0.78        0.00      3.20 o 
  -9   7   3        0.48        3.93      2.67 o 
  -8   7   3        0.18        0.00      3.01 o 
  -7   7   3      133.85      127.36      2.44 o 
  -6   7   3       26.11       30.07      1.19 o 
  -5   7   3       10.28       14.40      1.00 o 
  -4   7   3       68.72       63.03      1.35 o 
  -3   7   3        5.78        2.83      2.70 o 
  -2   7   3       13.02       11.72      1.00 o 
  -1   7   3        4.09        3.47      0.91 o 
   0   7   3       31.46       30.01      1.19 o 
   1   7   3        7.52        8.24      1.07 o 
   2   7   3        7.41        6.54      1.10 o 
   3   7   3        0.25        3.52      2.97 o 
  -9   8   3        5.02        2.35      3.36 o 
  -8   8   3       11.87       11.60      1.19 o 
  -7   8   3       48.32       47.59      1.50 o 
  -6   8   3        4.43        5.12      1.03 o 
  -5   8   3        0.39        2.55      2.56 o 
  -4   8   3        0.08        0.00      2.64 o 
  -3   8   3        6.06        4.90      2.78 o 
  -2   8   3       31.16       28.99      1.27 o 
  -1   8   3       18.65       17.26      1.21 o 
   0   8   3       12.88        6.63      3.37 o 
   1   8   3       36.08       39.55      1.53 o 
   2   8   3        0.64        3.69      3.04 o 
  -8   9   3       11.89       10.83      1.21 o 
  -7   9   3        0.50        4.22      2.96 o 
  -6   9   3       17.62       16.31      1.29 o 
  -5   9   3        2.08        0.00      3.25 o 
  -4   9   3        0.04        0.00      3.01 o 
  -3   9   3        0.77        2.93      3.07 o 
  -2   9   3        7.67        4.44      3.31 o 
  -1   9   3        6.48        5.30      3.52 o 
   0   9   3       11.75       13.54      1.30 o 
  -6  10   3        2.12        0.00      3.29 o 
  -5  10   3       14.37       11.26      1.30 o 
  -4  10   3        0.53        2.62      2.94 o 
  -3  10   3        0.18        0.00      3.47 o 
   3 -11   4        9.61        6.51      3.63 o 
   4 -11   4        5.29        6.78      3.42 o 
   5 -11   4        8.79        2.78      3.45 o 
   6 -11   4        0.02        0.00      3.23 o 
   0 -10   4        0.05        0.00      3.15 o 
   1 -10   4        7.20       10.12      1.18 o 
   2 -10   4        2.34        0.48      2.99 o 
   3 -10   4       82.81       82.06      1.83 o 
   4 -10   4       15.45       14.71      1.21 o 
   5 -10   4       63.26       64.73      1.65 o 
   6 -10   4        1.39        0.00      3.29 o 
   7 -10   4        0.39        0.00      2.85 o 
   8 -10   4       26.78       30.48      1.48 o 
  -2  -9   4        1.07        0.00      3.44 o 
  -1  -9   4       10.20       10.24      1.15 o 
   0  -9   4        1.35        3.85      2.61 o 
   1  -9   4        1.32        0.14      2.77 o 
   2  -9   4      103.71       98.52      1.93 o 
   3  -9   4       33.37       35.26      1.30 o 
   4  -9   4       14.30       13.33      1.03 o 
   5  -9   4       49.14       52.59      1.37 o 
   6  -9   4        0.00        0.00      2.75 o 
   7  -9   4       20.02       22.43      1.26 o 
   8  -9   4        2.97        0.95      3.17 o 
   9  -9   4        0.90        0.17      3.23 o 
  -3  -8   4        0.81        3.77      2.91 o 
  -2  -8   4       40.09       41.13      1.40 o 
  -1  -8   4        0.07        2.59      2.55 o 
   0  -8   4        4.12        3.42      2.67 o 
   1  -8   4      172.37      169.19      3.30 o 
   2  -8   4      398.70      404.02      5.68 o 
   3  -8   4       16.80       15.24      1.00 o 
   4  -8   4       74.70       80.24      1.72 o 
   5  -8   4        7.93        7.72      0.92 o 
   6  -8   4        0.60        3.15      2.35 o 
   7  -8   4        0.30        3.39      2.53 o 
   8  -8   4        0.00        0.00      2.61 o 
   9  -8   4        1.63        5.50      2.85 o 
  -5  -7   4        0.20        0.00      3.42 o 
  -4  -7   4        4.72        4.50      1.10 o 
  -3  -7   4       11.89       12.26      1.08 o 
  -2  -7   4       38.97       37.55      1.24 o 
  -1  -7   4       48.87       51.11      1.27 o 
   0  -7   4       86.33       87.07      1.88 o 
   1  -7   4        8.46        9.40      0.89 o 
   2  -7   4      283.74      275.30      4.32 o 
   3  -7   4        3.84        4.06      0.78 o 
   4  -7   4        6.52        8.51      0.83 o 
   5  -7   4        0.07        1.69      2.42 o 
   6  -7   4       39.87       35.64      1.16 o 
   7  -7   4        3.06        2.39      0.91 o 
   8  -7   4       20.83       20.04      1.15 o 
   9  -7   4       14.16       14.73      1.16 o 
  10  -7   4        1.35        0.52      2.62 o 
  -6  -6   4        0.09        0.00      3.15 o 
  -5  -6   4       17.65       14.62      1.24 o 
  -4  -6   4        1.29        1.24      2.86 o 
  -3  -6   4       23.35       24.28      1.08 o 
  -2  -6   4       16.54       14.54      0.97 o 
  -1  -6   4      115.74      114.86      2.13 o 
   0  -6   4      380.41      384.79      6.63 o 
   1  -6   4        0.68        2.45      1.88 o 
   2  -6   4      167.74      166.44      3.03 o 
   3  -6   4      200.55      215.75      3.44 o 
   4  -6   4       24.08       24.76      0.88 o 
   5  -6   4      127.25      141.30      3.18 o 
   6  -6   4       11.76       10.29      0.91 o 
   7  -6   4       37.02       36.91      1.18 o 
   8  -6   4        6.21        7.48      0.95 o 
   9  -6   4        5.44        2.53      2.97 o 
  10  -6   4        1.71        3.20      3.09 o 
  -7  -5   4        2.64        0.00      3.32 o 
  -6  -5   4        6.59        8.43      1.10 o 
  -5  -5   4        0.24        0.68      2.62 o 
  -4  -5   4       21.89       22.11      1.08 o 
  -3  -5   4       82.99       74.23      1.58 o 
  -2  -5   4        0.52        0.00      2.10 o 
  -1  -5   4       43.83       41.63      0.91 o 
   0  -5   4      139.72      133.20      2.63 o 
   1  -5   4        2.76        1.81      1.64 o 
   2  -5   4      252.96      292.58      4.93 o 
   3  -5   4        2.46        3.71      0.59 o 
   4  -5   4       90.68       90.08      1.91 o 
   5  -5   4       56.40       60.47      1.16 o 
   6  -5   4       23.69       27.30      0.97 o 
   7  -5   4       55.78       54.13      1.29 o 
   8  -5   4       52.79       53.35      1.34 o 
   9  -5   4        5.90        4.52      2.88 o 
  10  -5   4        5.22        5.89      1.11 o 
  -7  -4   4       11.09       10.75      1.18 o 
  -6  -4   4        5.53        2.64      2.86 o 
  -5  -4   4      169.77      167.36      3.23 o 
  -4  -4   4       13.01       12.20      0.92 o 
  -3  -4   4       77.14       78.32      1.56 o 
  -2  -4   4      475.99      476.27      6.56 o 
  -1  -4   4       95.75      102.23      2.20 o 
   0  -4   4      147.42      144.42      2.39 o 
   1  -4   4       59.59       65.97      1.42 o 
   2  -4   4      443.21      460.89      5.54 o 
   3  -4   4      653.04      656.15      6.87 o 
   4  -4   4       23.89       25.04      0.70 o 
   5  -4   4      101.99      117.83      2.64 o 
   6  -4   4      219.62      230.58      3.87 o 
   7  -4   4       22.02       16.62      1.00 o 
   8  -4   4        9.17        8.24      0.97 o 
   9  -4   4        5.71        2.05      3.07 o 
  10  -4   4       14.24       17.82      1.24 o 
  -8  -3   4        1.26        5.49      2.99 o 
  -7  -3   4        2.95        4.04      2.51 o 
  -6  -3   4        9.02       10.59      0.99 o 
  -5  -3   4        3.25        2.43      2.32 o 
  -4  -3   4        8.28        8.42      0.75 o 
  -3  -3   4       20.14       17.52      0.67 o 
  -2  -3   4      371.28      347.42      5.09 o 
  -1  -3   4        0.07        0.11      1.35 o 
   0  -3   4      122.90      118.62      1.96 o 
   1  -3   4      500.18      497.79      5.14 o 
   2  -3   4      202.64      214.10      3.59 o 
   3  -3   4        0.47        0.84      1.50 o 
   4  -3   4       83.27       85.21      1.67 o 
   5  -3   4       73.78       72.43      1.40 o 
   6  -3   4        0.07        0.00      2.08 o 
   7  -3   4      146.68      134.82      2.42 o 
   8  -3   4        0.96        0.00      2.78 o 
   9  -3   4       18.47       19.49      1.22 o 
  10  -3   4       10.74       11.64      1.32 o 
  -9  -2   4        7.12        7.38      1.19 o 
  -8  -2   4        2.57        2.43      2.83 o 
  -7  -2   4       29.74       27.91      1.15 o 
  -6  -2   4       21.54       21.94      1.02 o 
  -5  -2   4       33.53       31.53      0.99 o 
  -4  -2   4        6.58        4.95      0.62 o 
  -3  -2   4        1.05        1.03      1.53 o 
  -2  -2   4       29.37       25.55      0.60 o 
  -1  -2   4      549.91      549.37      5.22 o 
   0  -2   4       56.01       59.36      1.11 o 
   1  -2   4      180.10      181.88      3.00 o 
   2  -2   4       30.78       27.55      0.56 o 
   3  -2   4      415.05      434.19      5.24 o 
   4  -2   4      324.97      327.70      5.11 o 
   5  -2   4     1225.86     1263.55     10.87 o 
   6  -2   4       11.29       11.47      0.84 o 
   7  -2   4       57.60       54.01      1.30 o 
   8  -2   4        0.26        0.00      2.77 o 
   9  -2   4        2.03        5.09      2.85 o 
  -9  -1   4        6.86        7.59      1.10 o 
  -8  -1   4       35.96       34.30      1.29 o 
  -7  -1   4       18.03       15.05      1.02 o 
  -6  -1   4        9.93        7.99      0.87 o 
  -5  -1   4        0.05        2.97      1.78 o 
  -4  -1   4        0.07        0.29      1.59 o 
  -3  -1   4      233.72      223.34      3.95 o 
  -2  -1   4       55.67       61.19      1.21 o 
  -1  -1   4      210.01      210.31      3.13 o 
   0  -1   4       11.82       11.76      0.45 o 
   1  -1   4       32.26       35.76      0.73 o 
   2  -1   4      120.12      132.61      1.99 o 
   3  -1   4      553.69      558.63      6.03 o 
   4  -1   4        4.95        5.84      0.59 o 
   5  -1   4       60.61       59.58      1.23 o 
   6  -1   4        0.84        0.00      2.24 o 
   7  -1   4      106.71       98.54      1.89 o 
   8  -1   4        4.09        6.08      1.03 o 
   9  -1   4        7.59        6.35      3.32 o 
 -10   0   4        1.05        0.00      2.97 o 
  -9   0   4       11.23       12.50      1.16 o 
  -8   0   4        8.53       11.09      1.02 o 
  -7   0   4      212.16      195.73      4.05 o 
  -6   0   4       10.53       11.42      0.83 o 
  -5   0   4        8.06        7.29      0.65 o 
  -4   0   4        4.37        4.57      0.54 o 
  -3   0   4       36.72       36.98      0.81 o 
  -2   0   4       56.58       55.84      1.15 o 
  -1   0   4       68.00       68.80      1.43 o 
   0   0   4      217.50      223.77      3.16 o 
   1   0   4      531.24      479.86      4.76 o 
   2   0   4        5.66        5.90      0.48 o 
   3   0   4      234.15      236.12      4.27 o 
   4   0   4      587.85      588.82      7.34 o 
   5   0   4        0.52        0.10      2.07 o 
   6   0   4      141.56      137.43      2.80 o 
   7   0   4      144.22      148.16      2.83 o 
   8   0   4        0.06        0.00      2.91 o 
   9   0   4       32.34       38.88      1.54 o 
 -10   1   4       10.48        4.09      3.44 o 
  -9   1   4       15.36       10.10      1.08 o 
  -8   1   4       21.57       24.36      1.11 o 
  -7   1   4        3.46        3.07      0.84 o 
  -6   1   4       85.94       83.82      1.75 o 
  -5   1   4       92.95       93.12      1.91 o 
  -4   1   4       10.26       15.00      0.62 o 
  -3   1   4      497.87      565.38      5.74 o 
  -2   1   4      256.25      282.98      3.86 o 
  -1   1   4       16.59       15.93      0.49 o 
   0   1   4     1196.68     1215.25      7.58 o 
   1   1   4       50.37       47.27      0.92 o 
   2   1   4      411.10      385.68      5.27 o 
   3   1   4      201.21      191.38      3.01 o 
   4   1   4       25.58       27.71      0.84 o 
   5   1   4       61.53       63.92      1.27 o 
   6   1   4       49.92       55.45      1.34 o 
   7   1   4       74.66       75.92      1.67 o 
   8   1   4        8.50        5.36      3.72 o 
 -10   2   4       10.89       15.38      1.24 o 
  -9   2   4       35.93       33.81      1.29 o 
  -8   2   4       53.43       44.62      1.26 o 
  -7   2   4        3.68        3.58      2.48 o 
  -6   2   4       78.57       88.35      1.81 o 
  -5   2   4        0.22        0.30      1.65 o 
  -4   2   4     2047.69     2249.78     12.83 o 
  -3   2   4      186.29      211.36      3.87 o 
  -2   2   4      264.92      271.18      4.10 o 
  -1   2   4       34.21       34.88      0.73 o 
   0   2   4      503.27      488.65      5.55 o 
   1   2   4      373.16      346.22      5.09 o 
   2   2   4       67.96       77.13      1.53 o 
   3   2   4        0.32        0.00      1.89 o 
   4   2   4       11.23       12.92      0.91 o 
   5   2   4      213.44      212.38      4.33 o 
   6   2   4        7.78        8.24      1.02 o 
   7   2   4        9.05       11.98      1.16 o 
   8   2   4       23.34       28.01      1.51 o 
 -10   3   4        1.90        3.90      3.05 o 
  -9   3   4        6.88        6.94      1.02 o 
  -8   3   4        0.11        0.73      2.55 o 
  -7   3   4        3.94        3.66      0.89 o 
  -6   3   4       54.08       60.95      1.24 o 
  -5   3   4      390.67      410.02      6.33 o 
  -4   3   4       73.59       84.49      1.56 o 
  -3   3   4       89.40       83.34      1.69 o 
  -2   3   4       38.23       38.49      0.75 o 
  -1   3   4        7.86        9.16      0.60 o 
   0   3   4      171.54      146.60      2.61 o 
   1   3   4      342.06      347.15      5.71 o 
   2   3   4       60.61       51.07      1.02 o 
   3   3   4       14.27       14.38      0.92 o 
   4   3   4      162.84      154.06      3.17 o 
   5   3   4       21.80       21.27      1.10 o 
   6   3   4       16.43       16.64      1.15 o 
   7   3   4        3.33        2.05      3.32 o 
 -10   4   4       18.57       22.22      1.29 o 
  -9   4   4       41.83       38.23      1.34 o 
  -8   4   4        9.47        9.02      0.97 o 
  -7   4   4      165.04      158.11      3.01 o 
  -6   4   4      189.30      183.09      3.63 o 
  -5   4   4      446.32      502.33      7.29 o 
  -4   4   4       11.81       11.87      0.68 o 
  -3   4   4      237.40      246.44      4.85 o 
  -2   4   4        6.53        6.11      0.62 o 
  -1   4   4       62.77       60.67      1.19 o 
   0   4   4       38.85       45.35      0.94 o 
   1   4   4        0.00        0.00      2.23 o 
   2   4   4        2.82        3.10      2.50 o 
   3   4   4       20.52       24.39      1.10 o 
   4   4   4       23.47       25.61      1.15 o 
   5   4   4        6.10        4.87      1.10 o 
   6   4   4        0.04        0.00      2.99 o 
 -10   5   4       19.90       19.11      1.29 o 
  -9   5   4       30.24       26.30      1.26 o 
  -8   5   4       18.04       18.04      1.10 o 
  -7   5   4       55.29       52.91      1.32 o 
  -6   5   4      377.23      378.07      7.38 o 
  -5   5   4        0.03        0.00      2.23 o 
  -4   5   4        0.61        2.90      2.12 o 
  -3   5   4        0.75        1.22      2.07 o 
  -2   5   4      109.91      105.47      2.28 o 
  -1   5   4        5.13        6.57      0.83 o 
   0   5   4       45.72       37.68      1.15 o 
   1   5   4      158.49      146.58      2.96 o 
   2   5   4       65.01       63.00      1.43 o 
   3   5   4        1.54        0.00      2.77 o 
   4   5   4        0.00        1.64      2.83 o 
   5   5   4        4.61        5.36      1.16 o 
 -10   6   4       39.23       36.62      1.56 o 
  -9   6   4       30.35       26.98      1.34 o 
  -8   6   4       11.82       10.07      1.07 o 
  -7   6   4        0.74        1.64      2.61 o 
  -6   6   4       24.53       28.08      1.13 o 
  -5   6   4       65.47       68.63      1.38 o 
  -4   6   4       27.19       22.31      1.03 o 
  -3   6   4        0.06        0.00      2.47 o 
  -2   6   4       10.90       11.02      0.97 o 
  -1   6   4      118.30      123.14      2.45 o 
   0   6   4       51.00       55.75      1.42 o 
   1   6   4       23.85       22.99      1.18 o 
   2   6   4       13.82       15.80      1.13 o 
   3   6   4        0.28        0.00      3.04 o 
   4   6   4        0.85        0.51      3.18 o 
 -10   7   4        0.65        0.00      3.44 o 
  -9   7   4        6.77        4.37      3.26 o 
  -8   7   4       17.62       15.73      1.16 o 
  -7   7   4       20.28       18.18      1.18 o 
  -6   7   4        0.09        3.74      2.72 o 
  -5   7   4       35.89       40.86      1.23 o 
  -4   7   4       15.39       16.15      1.08 o 
  -3   7   4        0.05        0.00      2.48 o 
  -2   7   4       11.17        8.54      0.99 o 
  -1   7   4       23.81       26.27      1.19 o 
   0   7   4       22.67       20.57      1.21 o 
   1   7   4        2.40        4.26      3.07 o 
   2   7   4        7.63        3.69      3.45 o 
   3   7   4        0.40        5.28      3.10 o 
  -9   8   4        3.30        0.87      3.13 o 
  -8   8   4       10.80        3.88      3.48 o 
  -7   8   4       48.20       52.31      1.58 o 
  -6   8   4        5.91        4.72      1.07 o 
  -5   8   4        1.94        1.97      2.85 o 
  -4   8   4        0.52        2.29      0.99 o 
  -3   8   4        3.09        1.81      2.78 o 
  -2   8   4        5.89        6.17      3.23 o 
  -1   8   4        4.29        4.64      3.17 o 
   0   8   4        1.10        1.91      3.13 o 
   1   8   4        3.37        0.00      3.58 o 
  -8   9   4        1.90        0.72      3.44 o 
  -7   9   4        6.47        5.36      1.21 o 
  -6   9   4       12.55       13.90      1.26 o 
  -5   9   4        1.17        0.00      3.21 o 
  -4   9   4       11.19        8.92      1.22 o 
  -3   9   4        7.38        7.27      1.15 o 
  -2   9   4        3.20        1.67      3.23 o 
  -1   9   4        5.16        0.00      3.95 o 
   3 -11   5        1.39        0.00      3.45 o 
   4 -11   5        0.26        0.00      3.36 o 
   5 -11   5        9.56       11.06      1.26 o 
   0 -10   5       17.79       22.91      1.37 o 
   1 -10   5       13.93       15.40      1.27 o 
   2 -10   5        0.11        0.00      3.02 o 
   3 -10   5        0.18        2.16      2.83 o 
   4 -10   5        0.52        0.00      2.61 o 
   5 -10   5       13.66       12.65      1.18 o 
   6 -10   5       30.28       30.94      1.38 o 
   7 -10   5        0.24        0.00      2.94 o 
   8 -10   5        2.70        5.12      3.17 o 
  -2  -9   5        0.22        0.35      3.05 o 
  -1  -9   5        4.97        4.47      3.02 o 
   0  -9   5        1.67        0.45      2.75 o 
   1  -9   5        3.93        4.10      2.67 o 
   2  -9   5      103.40      101.33      2.08 o 
   3  -9   5       15.63       15.14      1.13 o 
   4  -9   5        0.04        4.42      2.51 o 
   5  -9   5        9.86       11.82      1.08 o 
   6  -9   5        6.12        4.71      3.13 o 
   7  -9   5        3.21        6.57      1.03 o 
   8  -9   5       54.75       56.63      1.70 o 
   9  -9   5        0.04        0.00      3.18 o 
  -3  -8   5        8.88       10.24      1.18 o 
  -2  -8   5        2.08        3.74      2.69 o 
  -1  -8   5        2.84        4.58      0.95 o 
   0  -8   5        0.05        0.64      2.37 o 
   1  -8   5        2.66        0.00      2.78 o 
   2  -8   5       51.74       53.18      1.37 o 
   3  -8   5        1.22        0.00      2.61 o 
   4  -8   5        7.56        8.21      0.92 o 
   5  -8   5       37.22       34.35      1.18 o 
   6  -8   5       12.74       11.07      0.99 o 
   7  -8   5        4.44        4.68      1.00 o 
   8  -8   5       27.87       25.76      1.26 o 
   9  -8   5        1.75        0.00      3.17 o 
  -5  -7   5       53.09       59.20      1.81 o 
  -4  -7   5        0.23        1.91      2.80 o 
  -3  -7   5       41.99       47.62      1.42 o 
  -2  -7   5      131.83      134.41      2.64 o 
  -1  -7   5       40.14       32.86      1.18 o 
   0  -7   5      558.07      535.71      8.67 o 
   1  -7   5      101.32      100.93      1.88 o 
   2  -7   5       23.82       21.97      0.97 o 
   3  -7   5       35.51       34.08      1.07 o 
   4  -7   5        5.86        7.72      0.86 o 
   5  -7   5      113.69      102.40      2.18 o 
   6  -7   5       13.00       11.58      0.97 o 
   7  -7   5        1.41        0.00      2.66 o 
   8  -7   5       47.17       44.45      1.43 o 
   9  -7   5       15.56       15.49      1.18 o 
  10  -7   5        5.55        1.24      3.67 o 
  -6  -6   5       14.90       16.64      1.35 o 
  -5  -6   5        0.03        0.00      3.04 o 
  -4  -6   5       52.09       54.89      1.45 o 
  -3  -6   5        2.13        3.01      0.91 o 
  -2  -6   5        2.17        0.56      2.48 o 
  -1  -6   5       12.00       12.68      0.91 o 
   0  -6   5       28.06       23.10      0.92 o 
   1  -6   5      101.26      102.26      2.15 o 
   2  -6   5       53.84       56.43      1.13 o 
   3  -6   5        3.69        0.00      1.86 o 
   4  -6   5        0.94        0.00      2.00 o 
   5  -6   5      137.52      129.42      2.58 o 
   6  -6   5       25.75       23.53      1.00 o 
   7  -6   5       47.19       44.28      1.26 o 
   8  -6   5        6.18        6.92      1.00 o 
   9  -6   5        0.65        0.30      2.77 o 
  10  -6   5        8.27       11.87      1.21 o 
  -6  -5   5        4.40        0.00      3.21 o 
  -5  -5   5        0.45        2.21      2.74 o 
  -4  -5   5       81.60       82.32      1.75 o 
  -3  -5   5      332.48      315.01      4.75 o 
  -2  -5   5       88.38       80.98      1.62 o 
  -1  -5   5     1393.71     1394.46     11.70 o 
   0  -5   5       19.03       17.60      0.72 o 
   1  -5   5      528.50      565.60      7.01 o 
   2  -5   5      398.35      402.19      5.94 o 
   3  -5   5       56.92       55.97      1.05 o 
   4  -5   5       11.40       10.15      0.67 o 
   5  -5   5        6.44        6.57      0.78 o 
   6  -5   5       59.60       58.86      1.24 o 
   7  -5   5       42.02       39.30      1.19 o 
   8  -5   5        6.02        4.66      0.95 o 
   9  -5   5        1.30        4.53      2.80 o 
  10  -5   5        0.05        0.35      3.13 o 
  -7  -4   5        5.00        6.52      1.10 o 
  -6  -4   5        0.04        0.00      2.74 o 
  -5  -4   5      144.66      144.63      2.69 o 
  -4  -4   5       13.72       13.08      0.94 o 
  -3  -4   5        0.66        0.00      2.07 o 
  -2  -4   5       22.86       24.20      0.76 o 
  -1  -4   5       22.74       23.66      0.72 o 
   0  -4   5      109.33      130.81      2.39 o 
   1  -4   5       56.13       50.95      1.10 o 
   2  -4   5        0.23        0.32      1.43 o 
   3  -4   5       24.91       26.57      0.70 o 
   4  -4   5      170.40      175.33      2.96 o 
   5  -4   5        4.02        4.74      0.72 o 
   6  -4   5       23.46       27.11      0.97 o 
   7  -4   5       84.89       81.60      1.56 o 
   8  -4   5       10.29        8.32      0.97 o 
   9  -4   5        0.55        0.00      2.86 o 
  10  -4   5        3.70        0.00      3.47 o 
  -8  -3   5        1.17        4.37      2.80 o 
  -7  -3   5        4.53        5.01      1.03 o 
  -6  -3   5       97.56      103.05      1.91 o 
  -5  -3   5       49.46       52.52      1.27 o 
  -4  -3   5       48.74       44.81      1.05 o 
  -3  -3   5       81.27       77.02      1.54 o 
  -2  -3   5      850.12      856.95      8.14 o 
  -1  -3   5      425.49      441.79      5.49 o 
   0  -3   5     4499.02     4782.97     67.04 o 
   1  -3   5      159.92      157.56      2.33 o 
   2  -3   5      111.78      114.44      2.13 o 
   3  -3   5      419.91      475.46      5.92 o 
   4  -3   5        0.10        0.00      1.56 o 
   5  -3   5      107.43      110.32      2.12 o 
   6  -3   5       10.98       11.71      0.89 o 
   7  -3   5        9.20       11.36      0.97 o 
   8  -3   5        7.94        4.57      2.85 o 
   9  -3   5       22.93       25.02      1.27 o 
  10  -3   5       14.54       18.29      1.35 o 
  -9  -2   5        4.76        5.17      3.26 o 
  -8  -2   5        0.62        1.24      2.91 o 
  -7  -2   5       18.37       19.27      1.10 o 
  -6  -2   5       32.19       27.87      1.10 o 
  -5  -2   5        0.39        0.00      2.12 o 
  -4  -2   5        0.45        0.83      1.83 o 
  -3  -2   5        4.26        4.50      0.57 o 
  -2  -2   5      206.32      212.12      3.94 o 
  -1  -2   5      162.15      173.32      3.30 o 
   0  -2   5       13.86       13.63      0.51 o 
   1  -2   5        0.55        0.00      1.26 o 
   2  -2   5      369.76      416.49      5.03 o 
   3  -2   5       43.68       43.17      0.94 o 
   4  -2   5       25.41       21.84      0.70 o 
   5  -2   5        2.96        1.38      2.02 o 
   6  -2   5       12.42       10.79      0.87 o 
   7  -2   5       13.24       12.46      0.99 o 
   8  -2   5       12.73       12.74      1.10 o 
   9  -2   5        0.70        0.00      3.02 o 
  -9  -1   5        0.43        3.82      3.02 o 
  -8  -1   5        2.67        3.31      2.90 o 
  -7  -1   5        0.50        0.00      2.27 o 
  -6  -1   5        8.70        3.05      2.70 o 
  -5  -1   5        8.47        8.18      0.76 o 
  -4  -1   5       73.21       75.25      1.48 o 
  -3  -1   5      782.87      762.01      7.31 o 
  -2  -1   5       52.44       60.86      1.16 o 
  -1  -1   5     1096.66     1132.48      7.56 o 
   0  -1   5     1224.08     1305.81      7.95 o 
   1  -1   5      174.85      179.14      3.22 o 
   2  -1   5     2206.74     2258.63     32.65 o 
   3  -1   5       36.27       32.49      0.73 o 
   4  -1   5      473.76      486.27      6.74 o 
   5  -1   5       32.54       34.97      0.99 o 
   6  -1   5       83.25       84.22      1.80 o 
   7  -1   5      155.98      163.82      3.33 o 
   8  -1   5       55.06       60.99      1.59 o 
   9  -1   5        0.01        1.53      2.99 o 
  -9   0   5        5.79        7.22      1.10 o 
  -8   0   5       15.46       13.86      1.08 o 
  -7   0   5        0.18        0.00      2.45 o 
  -6   0   5        3.04        3.75      2.32 o 
  -5   0   5        3.13        0.59      1.97 o 
  -4   0   5       31.63       30.95      0.75 o 
  -3   0   5      135.89      148.24      2.41 o 
  -2   0   5       19.20       19.62      0.57 o 
  -1   0   5       12.10       10.40      0.49 o 
   0   0   5       20.98       24.34      0.56 o 
   1   0   5       22.79       29.83      0.64 o 
   2   0   5      381.15      415.87      5.43 o 
   3   0   5       34.73       35.31      0.78 o 
   4   0   5        6.28        3.85      2.08 o 
   5   0   5        2.16        1.59      2.29 o 
   6   0   5        1.50        4.63      0.92 o 
   7   0   5       12.19       10.83      1.07 o 
   8   0   5       25.43       25.93      1.34 o 
 -10   1   5        8.51        6.35      1.21 o 
  -9   1   5        3.30        0.00      3.17 o 
  -8   1   5      103.32      102.16      1.93 o 
  -7   1   5        0.20        2.00      2.51 o 
  -6   1   5        0.00        0.10      2.20 o 
  -5   1   5       14.76       13.63      0.72 o 
  -4   1   5      131.86      132.62      2.55 o 
  -3   1   5       15.67       17.71      0.64 o 
  -2   1   5      237.35      242.26      4.03 o 
  -1   1   5      143.63      171.85      3.35 o 
   0   1   5      974.47     1087.81      8.01 o 
   1   1   5      284.38      311.57      4.71 o 
   2   1   5      620.01      630.92      7.10 o 
   3   1   5      854.69      874.46      9.11 o 
   4   1   5        0.20        0.00      2.24 o 
   5   1   5      384.88      371.72      5.31 o 
   6   1   5       49.55       50.95      1.38 o 
   7   1   5       11.81       13.71      1.16 o 
   8   1   5        0.03        0.00      3.15 o 
 -10   2   5       12.43       10.17      1.24 o 
  -9   2   5        1.63        4.10      2.88 o 
  -8   2   5        0.90        0.00      2.48 o 
  -7   2   5       16.85       12.44      0.99 o 
  -6   2   5       15.13       15.48      0.87 o 
  -5   2   5       68.62       69.37      1.42 o 
  -4   2   5        5.55        5.85      0.64 o 
  -3   2   5        0.33        0.45      1.64 o 
  -2   2   5       76.30       75.17      1.56 o 
  -1   2   5      358.17      367.79      5.17 o 
   0   2   5        5.30        6.32      0.59 o 
   1   2   5      207.54      199.02      3.03 o 
   2   2   5        2.17        1.59      2.08 o 
   3   2   5       34.15       32.49      1.02 o 
   4   2   5       31.98       30.69      1.18 o 
   5   2   5       58.92       59.69      1.42 o 
   6   2   5       16.09       19.66      1.21 o 
   7   2   5        1.49        0.00      3.02 o 
 -10   3   5        0.91        0.00      3.01 o 
  -9   3   5       27.19       18.84      1.18 o 
  -8   3   5       23.59       22.88      1.13 o 
  -7   3   5       85.24       88.65      1.85 o 
  -6   3   5        0.01        0.00      2.32 o 
  -5   3   5       76.31       77.78      1.53 o 
  -4   3   5      233.52      271.54      5.16 o 
  -3   3   5        9.02       10.40      0.62 o 
  -2   3   5        1.52        0.35      1.77 o 
  -1   3   5      197.33      190.65      3.04 o 
   0   3   5        1.92        0.22      1.73 o 
   1   3   5      353.76      333.83      6.04 o 
   2   3   5      198.55      186.28      3.62 o 
   3   3   5      430.08      432.16      7.96 o 
   4   3   5       56.33       56.81      1.38 o 
   5   3   5        3.35        1.10      2.83 o 
   6   3   5        0.21        1.26      2.94 o 
 -10   4   5        0.63        4.33      2.97 o 
  -9   4   5        0.88        0.14      2.93 o 
  -8   4   5        3.58        0.25      2.88 o 
  -7   4   5        3.35        0.92      2.66 o 
  -6   4   5      125.43      128.10      2.64 o 
  -5   4   5       71.66       75.75      1.48 o 
  -4   4   5       41.74       40.16      1.02 o 
  -3   4   5       54.43       62.24      1.24 o 
  -2   4   5       14.38       14.87      0.75 o 
  -1   4   5       17.05       14.62      0.78 o 
   0   4   5       85.78       74.27      1.59 o 
   1   4   5        2.86        2.45      2.43 o 
   2   4   5      137.01      142.76      2.96 o 
   3   4   5        0.06        1.27      0.92 o 
   4   4   5        4.10        1.65      2.77 o 
   5   4   5        2.40        3.12      2.94 o 
   6   4   5        0.04        0.00      3.15 o 
 -10   5   5        1.19        1.86      3.21 o 
  -9   5   5       17.81       12.38      1.18 o 
  -8   5   5       34.46       35.77      1.30 o 
  -7   5   5        8.84       10.90      1.00 o 
  -6   5   5      105.05      101.98      1.85 o 
  -5   5   5        0.28        0.00      2.53 o 
  -4   5   5       12.12       13.70      0.89 o 
  -3   5   5       96.11       81.97      1.72 o 
  -2   5   5       15.46       13.78      0.91 o 
  -1   5   5       21.14       21.22      1.03 o 
   0   5   5      170.24      146.42      3.01 o 
   1   5   5       73.69       67.32      1.48 o 
   2   5   5      128.69      118.18      2.36 o 
   3   5   5        1.75        2.96      2.61 o 
   4   5   5        0.38        1.42      3.05 o 
   5   5   5        1.38        2.64      3.31 o 
 -10   6   5       31.07       28.05      1.51 o 
  -9   6   5        2.20        0.00      3.15 o 
  -8   6   5        3.81        5.19      1.02 o 
  -7   6   5       15.56       13.01      1.07 o 
  -6   6   5      134.07      144.15      3.07 o 
  -5   6   5        3.59        3.13      2.67 o 
  -4   6   5       52.16       61.15      1.35 o 
  -3   6   5       36.11       36.91      1.23 o 
  -2   6   5       46.35       42.99      1.27 o 
  -1   6   5       21.53       20.43      1.11 o 
   0   6   5        4.31        5.47      2.80 o 
   1   6   5        9.08        5.77      3.21 o 
   2   6   5        1.02        3.67      2.93 o 
   3   6   5        0.33        4.04      2.75 o 
  -9   7   5       11.57        8.65      1.19 o 
  -8   7   5        0.23        0.00      3.26 o 
  -7   7   5        1.66        1.45      2.74 o 
  -6   7   5       42.56       42.66      1.40 o 
  -5   7   5       20.79       20.65      1.16 o 
  -4   7   5       57.75       52.68      1.42 o 
  -3   7   5       15.33       15.26      1.13 o 
  -2   7   5        5.49        2.88      2.93 o 
  -1   7   5       14.93       10.80      1.15 o 
   0   7   5       39.52       32.11      1.40 o 
   1   7   5        2.91        0.32      3.18 o 
   2   7   5        6.99        7.43      1.24 o 
  -8   8   5        1.17        0.00      3.15 o 
  -7   8   5        2.43        3.18      3.04 o 
  -6   8   5       36.52       35.75      1.42 o 
  -5   8   5       37.86       38.68      1.45 o 
  -4   8   5        3.11        5.89      2.96 o 
  -3   8   5       24.87       24.05      1.30 o 
  -2   8   5        0.20        0.16      3.10 o 
  -1   8   5        6.54        5.87      3.36 o 
   0   8   5        4.72        0.17      3.60 o 
  -7   9   5        3.33        2.48      3.50 o 
  -6   9   5        3.31        4.10      3.28 o 
  -5   9   5        2.38        2.20      3.31 o 
  -4   9   5        4.41        2.35      3.63 o 
  -3   9   5        6.05        6.71      1.21 o 
  -2   9   5        2.52        0.00      3.32 o 
   3 -11   6        3.71        3.39      3.44 o 
   4 -11   6        0.14        0.00      3.05 o 
   5 -11   6        5.35        5.33      3.34 o 
   0 -10   6        4.23        4.61      1.19 o 
   1 -10   6        0.67        1.16      2.93 o 
   2 -10   6       45.10       45.87      1.50 o 
   3 -10   6       38.73       39.15      1.43 o 
   4 -10   6        0.35        1.72      2.69 o 
   5 -10   6       18.72       18.74      1.26 o 
   6 -10   6        5.69        6.89      1.13 o 
   7 -10   6        0.64        1.51      1.10 o 
  -2  -9   6        1.88        1.38      3.17 o 
  -1  -9   6        0.09        0.00      3.01 o 
   0  -9   6       31.73       32.92      1.37 o 
   1  -9   6       59.83       59.83      1.56 o 
   2  -9   6        0.02        0.00      2.77 o 
   3  -9   6       25.44       24.87      1.19 o 
   4  -9   6        3.68        4.12      2.85 o 
   5  -9   6        0.46        4.92      2.66 o 
   6  -9   6       41.00       37.15      1.37 o 
   7  -9   6        3.66        0.00      3.10 o 
   8  -9   6       11.30       10.88      1.22 o 
  -3  -8   6        0.48        2.99      2.78 o 
  -2  -8   6       11.56        3.02      3.32 o 
  -1  -8   6        6.16        6.25      1.02 o 
   0  -8   6       40.53       39.71      1.27 o 
   1  -8   6       11.19       13.30      1.03 o 
   2  -8   6       21.54       22.56      1.10 o 
   3  -8   6      173.21      170.90      3.26 o 
   4  -8   6       18.99       18.72      1.05 o 
   5  -8   6       23.11       27.19      1.13 o 
   6  -8   6       16.46       15.51      1.08 o 
   7  -8   6       77.37       82.51      1.73 o 
   8  -8   6        3.68        5.27      1.08 o 
   9  -8   6       33.68       34.87      1.51 o 
  -4  -7   6       21.97       21.06      1.30 o 
  -3  -7   6        0.07        0.00      2.93 o 
  -2  -7   6       32.86       30.21      1.19 o 
  -1  -7   6        4.22        7.16      0.92 o 
   0  -7   6      312.89      316.69      4.97 o 
   1  -7   6        0.49        0.00      2.32 o 
   2  -7   6        0.22        2.39      2.34 o 
   3  -7   6       50.44       48.21      1.16 o 
   4  -7   6        5.34        4.95      2.55 o 
   5  -7   6        2.26        0.00      2.55 o 
   6  -7   6        0.05        0.00      2.39 o 
   7  -7   6        6.95        4.17      0.97 o 
   8  -7   6       22.37       19.04      1.26 o 
   9  -7   6        1.45        0.00      2.90 o 
  -6  -6   6       22.56       27.54      1.43 o 
  -5  -6   6        4.35        0.00      3.32 o 
  -4  -6   6       29.41       27.78      1.27 o 
  -3  -6   6      366.23      367.49      5.61 o 
  -2  -6   6       25.63       27.14      1.07 o 
  -1  -6   6       75.91       74.85      1.45 o 
   0  -6   6        3.46        2.78      2.27 o 
   1  -6   6       39.87       34.38      0.97 o 
   2  -6   6        0.26        0.00      1.96 o 
   3  -6   6        6.07        5.73      0.78 o 
   4  -6   6        0.10        0.00      2.12 o 
   5  -6   6       13.67       11.85      0.89 o 
   6  -6   6       33.36       30.20      1.10 o 
   7  -6   6       30.04       30.36      1.19 o 
   8  -6   6      133.25      134.38      2.58 o 
   9  -6   6        1.63        0.00      3.07 o 
  -6  -5   6        7.13        7.06      1.11 o 
  -5  -5   6       56.62       55.10      1.48 o 
  -4  -5   6      247.34      237.07      4.65 o 
  -3  -5   6       70.93       67.17      1.35 o 
  -2  -5   6      161.21      168.79      3.38 o 
  -1  -5   6        5.03        5.01      0.72 o 
   0  -5   6      190.47      179.62      3.19 o 
   1  -5   6        0.05        1.34      1.67 o 
   2  -5   6        6.36        4.66      0.60 o 
   3  -5   6      172.25      187.75      3.25 o 
   4  -5   6       33.67       32.28      0.91 o 
   5  -5   6       15.26       16.19      0.89 o 
   6  -5   6        4.44        5.22      0.87 o 
   7  -5   6        0.15        2.32      2.23 o 
   8  -5   6       18.51       17.17      1.18 o 
   9  -5   6        0.00        0.00      2.88 o 
  -7  -4   6       32.45       33.16      1.42 o 
  -6  -4   6        4.36        5.58      1.03 o 
  -5  -4   6      221.58      221.62      4.55 o 
  -4  -4   6       24.13       21.62      1.07 o 
  -3  -4   6      164.42      159.72      3.30 o 
  -2  -4   6      107.95      111.71      2.15 o 
  -1  -4   6        5.10        4.22      0.60 o 
   0  -4   6      460.97      499.63      6.40 o 
   1  -4   6      472.17      514.90      6.39 o 
   2  -4   6        0.16        0.00      1.64 o 
   3  -4   6      161.55      164.65      2.87 o 
   4  -4   6       17.21       15.72      0.72 o 
   5  -4   6       24.63       23.24      0.91 o 
   6  -4   6        3.00        0.00      2.55 o 
   7  -4   6        8.87        7.59      0.97 o 
   8  -4   6        0.82        0.41      2.74 o 
   9  -4   6        1.08        0.80      2.72 o 
  -8  -3   6        4.61        6.33      3.32 o 
  -7  -3   6       41.90       46.76      1.45 o 
  -6  -3   6        0.29        0.00      2.69 o 
  -5  -3   6      650.05      652.48      9.55 o 
  -4  -3   6        1.05        2.91      2.05 o 
  -3  -3   6       98.94      109.12      2.13 o 
  -2  -3   6       18.79       17.88      0.70 o 
  -1  -3   6      564.51      583.23      6.63 o 
   0  -3   6      266.28      280.69      4.58 o 
   1  -3   6       19.16       18.98      0.64 o 
   2  -3   6       17.93       17.29      0.62 o 
   3  -3   6        1.42        2.00      0.54 o 
   4  -3   6        3.40        4.47      0.62 o 
   5  -3   6       26.09       27.14      0.91 o 
   6  -3   6        1.29        3.72      2.34 o 
   7  -3   6       63.53       62.23      1.42 o 
   8  -3   6       35.75       36.85      1.32 o 
   9  -3   6        8.18        9.67      1.13 o 
  -8  -2   6       14.48       16.81      1.19 o 
  -7  -2   6       10.35       12.25      1.07 o 
  -6  -2   6        8.48        8.03      1.00 o 
  -5  -2   6      176.67      176.29      3.61 o 
  -4  -2   6        0.35        0.00      2.05 o 
  -3  -2   6      276.66      298.35      5.20 o 
  -2  -2   6      104.47      124.02      2.36 o 
  -1  -2   6     1185.61     1319.26      9.25 o 
   0  -2   6       27.96       32.95      0.72 o 
   1  -2   6      100.52      112.18      2.15 o 
   2  -2   6      531.96      571.95      6.41 o 
   3  -2   6        0.01        1.89      1.65 o 
   4  -2   6        4.43        5.14      0.65 o 
   5  -2   6       36.13       37.34      1.02 o 
   6  -2   6        1.90        1.18      0.84 o 
   7  -2   6       38.53       39.06      1.24 o 
   8  -2   6        5.74        5.73      2.97 o 
   9  -2   6       13.39       14.79      1.26 o 
  -9  -1   6        1.37        4.58      3.21 o 
  -8  -1   6       57.75       57.84      1.54 o 
  -7  -1   6       34.65       30.28      1.18 o 
  -6  -1   6       63.65       62.55      1.30 o 
  -5  -1   6       57.67       57.70      1.15 o 
  -4  -1   6      330.66      343.04      5.82 o 
  -3  -1   6      151.98      157.51      2.68 o 
  -2  -1   6       11.54       10.80      0.59 o 
  -1  -1   6      214.88      226.70      3.91 o 
   0  -1   6      223.84      227.45      3.94 o 
   1  -1   6      141.32      156.19      2.44 o 
   2  -1   6      278.42      304.90      4.83 o 
   3  -1   6       48.55       49.59      0.97 o 
   4  -1   6       13.23       16.94      0.75 o 
   5  -1   6       52.89       56.46      1.29 o 
   6  -1   6       11.24       10.05      0.95 o 
   7  -1   6       17.25       17.17      1.08 o 
   8  -1   6        0.90        0.00      3.05 o 
   9  -1   6        3.42        4.12      1.18 o 
  -9   0   6        1.03        2.26      2.99 o 
  -8   0   6        0.50        1.54      2.61 o 
  -7   0   6        0.90        2.29      2.10 o 
  -6   0   6        2.88        0.00      2.35 o 
  -5   0   6        2.73        0.10      2.20 o 
  -4   0   6        4.04        4.87      0.62 o 
  -3   0   6        4.54        8.00      0.60 o 
  -2   0   6       51.25       49.24      0.99 o 
  -1   0   6      116.92      119.02      2.20 o 
   0   0   6      311.07      337.44      4.80 o 
   1   0   6       53.70       64.04      1.29 o 
   2   0   6        2.12        2.00      1.59 o 
   3   0   6        4.26        4.25      0.64 o 
   4   0   6      248.43      255.44      4.06 o 
   5   0   6       42.74       40.00      1.18 o 
   6   0   6       84.14       81.85      1.56 o 
   7   0   6        8.05        3.47      3.18 o 
   8   0   6        4.70        6.14      3.36 o 
 -10   1   6        3.25        0.00      3.34 o 
  -9   1   6        4.02        2.02      3.09 o 
  -8   1   6        0.03        0.00      2.72 o 
  -7   1   6       30.66       38.72      1.18 o 
  -6   1   6       99.28      102.09      2.07 o 
  -5   1   6      525.82      518.90      7.36 o 
  -4   1   6        0.36        0.00      1.78 o 
  -3   1   6       19.70       18.06      0.67 o 
  -2   1   6       75.57       75.20      1.59 o 
  -1   1   6      140.83      129.04      2.37 o 
   0   1   6      109.46      130.11      2.37 o 
   1   1   6        7.18        6.92      0.62 o 
   2   1   6        0.17        2.05      0.60 o 
   3   1   6       49.72       46.75      1.11 o 
   4   1   6       26.34       24.85      1.05 o 
   5   1   6       81.63       86.75      1.94 o 
   6   1   6       25.44       25.76      1.22 o 
   7   1   6        0.06        0.00      3.05 o 
 -10   2   6        1.56        2.59      2.97 o 
  -9   2   6        0.32        0.00      2.97 o 
  -8   2   6       42.09       37.29      1.29 o 
  -7   2   6       10.47       13.39      0.99 o 
  -6   2   6       40.89       40.41      1.13 o 
  -5   2   6       76.43       82.01      1.58 o 
  -4   2   6        9.56        9.32      0.67 o 
  -3   2   6      267.21      274.84      4.96 o 
  -2   2   6      587.10      580.88      6.86 o 
  -1   2   6      390.20      427.20      6.07 o 
   0   2   6      102.29      103.34      1.97 o 
   1   2   6        5.05        3.32      2.00 o 
   2   2   6      427.35      436.34      7.12 o 
   3   2   6       53.04       54.93      1.26 o 
   4   2   6       55.17       58.44      1.38 o 
   5   2   6       24.62       23.05      1.18 o 
   6   2   6        2.13        1.05      2.97 o 
   7   2   6        0.20        0.00      3.29 o 
 -10   3   6        9.39       12.52      1.22 o 
  -9   3   6        3.70        3.77      2.91 o 
  -8   3   6        5.59        6.94      1.00 o 
  -7   3   6        4.06        4.47      2.74 o 
  -6   3   6        1.69        0.00      2.47 o 
  -5   3   6       92.63      100.40      1.96 o 
  -4   3   6       18.80       19.07      0.86 o 
  -3   3   6       25.22       27.56      0.80 o 
  -2   3   6      269.04      290.61      5.39 o 
  -1   3   6       24.51       22.04      0.83 o 
   0   3   6       39.91       38.70      0.94 o 
   1   3   6        0.64        0.00      2.40 o 
   2   3   6      181.15      183.65      3.84 o 
   3   3   6       28.38       26.22      1.19 o 
   4   3   6       36.44       36.31      1.30 o 
   5   3   6        9.30       12.04      1.18 o 
   6   3   6        0.91        3.52      2.94 o 
 -10   4   6        0.15        3.10      2.99 o 
  -9   4   6        0.57        0.00      2.97 o 
  -8   4   6       35.24       41.72      1.30 o 
  -7   4   6       82.84       90.19      1.81 o 
  -6   4   6       56.98       53.83      1.30 o 
  -5   4   6        1.92        0.00      2.43 o 
  -4   4   6        0.02        1.15      2.21 o 
  -3   4   6      118.09      123.94      2.42 o 
  -2   4   6        7.62       10.77      0.86 o 
  -1   4   6        0.00        0.00      2.37 o 
   0   4   6      243.59      235.73      4.14 o 
   1   4   6       53.09       52.32      1.34 o 
   2   4   6      120.86      115.23      2.24 o 
   3   4   6        0.58        1.18      2.88 o 
   4   4   6       20.03       22.67      1.27 o 
   5   4   6        1.69        2.82      2.97 o 
 -10   5   6        0.07        0.00      3.05 o 
  -9   5   6       50.82       51.63      1.59 o 
  -8   5   6       20.49       22.57      1.22 o 
  -7   5   6       65.68       66.91      1.51 o 
  -6   5   6       32.84       30.47      1.16 o 
  -5   5   6       17.06       17.75      1.05 o 
  -4   5   6       17.02       19.87      1.03 o 
  -3   5   6       28.29       25.58      1.08 o 
  -2   5   6       16.93       17.96      1.05 o 
  -1   5   6       40.78       36.24      1.24 o 
   0   5   6      106.75      107.23      2.20 o 
   1   5   6        3.14        1.00      2.82 o 
   2   5   6        0.96        0.00      2.85 o 
   3   5   6       13.44       12.01      1.19 o 
   4   5   6        0.21        0.00      3.58 o 
  -9   6   6        3.11        3.31      3.07 o 
  -8   6   6       19.06       19.81      1.27 o 
  -7   6   6        0.00        2.51      2.85 o 
  -6   6   6        3.40        3.61      0.99 o 
  -5   6   6        2.92        0.00      2.85 o 
  -4   6   6       52.09       52.27      1.35 o 
  -3   6   6       39.18       46.79      1.30 o 
  -2   6   6       70.56       72.64      1.51 o 
  -1   6   6       96.06       91.77      1.72 o 
   0   6   6       33.86       34.59      1.35 o 
   1   6   6       30.64       26.89      1.34 o 
   2   6   6        5.23        4.76      1.16 o 
   3   6   6        0.67        0.00      3.39 o 
  -9   7   6        3.84        3.52      3.34 o 
  -8   7   6       26.57       25.36      1.40 o 
  -7   7   6        0.01        0.00      2.91 o 
  -6   7   6        0.34        0.43      2.80 o 
  -5   7   6       18.88       20.27      1.21 o 
  -4   7   6        2.14        0.00      2.82 o 
  -3   7   6       31.36       35.94      1.37 o 
  -2   7   6        5.99        9.07      1.15 o 
  -1   7   6        3.12        2.21      1.10 o 
   0   7   6        0.51        0.46      3.01 o 
   1   7   6        2.51        0.00      3.47 o 
  -8   8   6        2.51        3.01      3.40 o 
  -7   8   6        0.80        0.00      3.21 o 
  -6   8   6       27.58       28.84      1.48 o 
  -5   8   6        0.17        0.00      3.02 o 
  -4   8   6        2.13        5.93      3.12 o 
  -3   8   6       70.50       69.14      1.80 o 
  -2   8   6        2.60        0.97      3.13 o 
  -1   8   6        0.63        0.00      3.42 o 
   0   8   6        4.26        0.72      3.34 o 
  -5   9   6        1.47        3.20      3.34 o 
  -4   9   6        3.47        0.00      3.80 o 
   0 -10   7        0.12        0.00      3.32 o 
   1 -10   7       20.59       22.54      1.37 o 
   2 -10   7        4.77        1.46      3.32 o 
   3 -10   7        0.00        1.03      1.02 o 
   4 -10   7        1.68        1.27      2.66 o 
   5 -10   7        1.54        5.50      2.78 o 
   6 -10   7       17.15       15.91      1.27 o 
   7 -10   7        3.04        0.00      3.25 o 
  -2  -9   7       36.13       46.30      1.61 o 
  -1  -9   7        1.75        5.41      2.99 o 
   0  -9   7        0.29        4.93      2.75 o 
   1  -9   7        0.77        3.28      0.99 o 
   2  -9   7        0.01        0.00      2.70 o 
   3  -9   7        0.03        0.00      2.74 o 
   4  -9   7       17.43       16.50      1.11 o 
   5  -9   7       70.47       74.17      1.67 o 
   6  -9   7        0.00        2.58      2.77 o 
   7  -9   7        1.45        0.64      3.13 o 
   8  -9   7        4.15        4.25      1.19 o 
  -3  -8   7       10.77       13.57      1.21 o 
  -2  -8   7        1.28        0.00      2.96 o 
  -1  -8   7        0.09        0.00      2.77 o 
   0  -8   7       10.83       10.47      0.99 o 
   1  -8   7       15.09       15.35      1.07 o 
   2  -8   7       48.98       50.47      1.34 o 
   3  -8   7       32.33       32.69      1.19 o 
   4  -8   7       31.64       33.24      1.21 o 
   5  -8   7        5.57        3.80      2.64 o 
   6  -8   7       38.38       39.00      1.35 o 
   7  -8   7       25.79       26.87      1.34 o 
   8  -8   7        7.28        7.92      1.18 o 
   9  -8   7        1.91        4.41      3.32 o 
  -4  -7   7        0.92        1.80      2.99 o 
  -3  -7   7        0.40        0.59      2.75 o 
  -2  -7   7       11.57       11.69      1.02 o 
  -1  -7   7       70.47       64.46      1.43 o 
   0  -7   7        0.02        0.00      2.55 o 
   1  -7   7        1.11        2.78      2.45 o 
   2  -7   7       29.51       25.60      1.08 o 
   3  -7   7       67.24       59.80      1.32 o 
   4  -7   7       45.67       43.93      1.21 o 
   5  -7   7        0.42        0.00      2.50 o 
   6  -7   7        2.24        4.18      0.91 o 
   7  -7   7        8.13       10.16      1.10 o 
   8  -7   7        4.84        5.54      3.28 o 
   9  -7   7        2.15        0.00      3.21 o 
  -5  -6   7        1.60        0.00      3.05 o 
  -4  -6   7       34.91       34.05      1.30 o 
  -3  -6   7       45.83       41.96      1.29 o 
  -2  -6   7       15.58       16.62      1.00 o 
  -1  -6   7       38.59       38.22      1.16 o 
   0  -6   7       58.63       55.82      1.21 o 
   1  -6   7       39.02       39.48      1.05 o 
   2  -6   7       92.56       88.18      1.91 o 
   3  -6   7      338.12      327.50      6.50 o 
   4  -6   7        5.58        7.38      0.86 o 
   5  -6   7        4.04        4.53      0.86 o 
   6  -6   7       35.14       28.59      1.18 o 
   7  -6   7        7.11        7.72      1.02 o 
   8  -6   7        0.01        0.00      3.05 o 
   9  -6   7       18.83       20.95      1.29 o 
  -6  -5   7       35.10       36.93      1.46 o 
  -5  -5   7       12.04       11.50      1.13 o 
  -4  -5   7      238.36      246.32      4.73 o 
  -3  -5   7       10.03        8.21      0.94 o 
  -2  -5   7       21.46       18.02      0.97 o 
  -1  -5   7       24.67       25.61      0.94 o 
   0  -5   7        1.13        2.04      2.02 o 
   1  -5   7       31.46       31.23      0.83 o 
   2  -5   7       84.99       92.57      2.04 o 
   3  -5   7       54.74       55.89      1.18 o 
   4  -5   7       28.71       32.20      0.99 o 
   5  -5   7       11.43        9.29      0.91 o 
   6  -5   7       10.50       11.64      0.99 o 
   7  -5   7        1.47        0.00      2.70 o 
   8  -5   7       56.41       55.24      1.54 o 
   9  -5   7        3.26        3.13      3.01 o 
  -7  -4   7       13.72       15.54      1.22 o 
  -6  -4   7        4.50        3.10      3.07 o 
  -5  -4   7      516.90      521.41      9.52 o 
  -4  -4   7       12.71       11.66      1.00 o 
  -3  -4   7       15.43       17.21      0.94 o 
  -2  -4   7       93.92      101.28      2.15 o 
  -1  -4   7       43.18       53.73      1.08 o 
   0  -4   7       31.92       39.27      0.83 o 
   1  -4   7       11.60       19.98      0.70 o 
   2  -4   7       44.98       48.21      0.89 o 
   3  -4   7      161.13      147.13      2.98 o 
   4  -4   7        0.00        0.17      2.05 o 
   5  -4   7        0.03        0.00      2.23 o 
   6  -4   7       10.87       11.80      0.95 o 
   7  -4   7       27.76       27.38      1.18 o 
   8  -4   7        3.79        4.69      2.59 o 
   9  -4   7        1.34        3.50      2.99 o 
  -8  -3   7        4.68        0.00      3.56 o 
  -7  -3   7        3.90        4.90      2.91 o 
  -6  -3   7        9.91        8.65      1.05 o 
  -5  -3   7      323.83      313.30      4.96 o 
  -4  -3   7      284.95      272.12      4.35 o 
  -3  -3   7      304.15      295.36      5.83 o 
  -2  -3   7        8.17        7.13      0.65 o 
  -1  -3   7        1.03        0.00      1.78 o 
   0  -3   7      413.05      413.88      5.84 o 
   1  -3   7      343.10      356.19      5.41 o 
   2  -3   7       75.93       70.89      1.46 o 
   3  -3   7      152.75      157.82      2.91 o 
   4  -3   7       14.25       15.14      0.81 o 
   5  -3   7        1.17        0.00      2.27 o 
   6  -3   7       26.89       31.66      1.10 o 
   7  -3   7        0.21        2.23      2.56 o 
   8  -3   7        2.35        4.64      2.80 o 
   9  -3   7        0.98        3.25      3.09 o 
  -8  -2   7       35.81       34.16      1.42 o 
  -7  -2   7       29.07       30.59      1.29 o 
  -6  -2   7      434.34      442.21      8.34 o 
  -5  -2   7        3.85        0.00      2.53 o 
  -4  -2   7      223.76      227.81      3.78 o 
  -3  -2   7       90.42      115.64      2.12 o 
  -2  -2   7      747.62      756.79      7.99 o 
  -1  -2   7        8.14        6.01      0.59 o 
   0  -2   7       19.55       22.89      0.67 o 
   1  -2   7      449.41      478.08      6.02 o 
   2  -2   7       16.94       14.32      0.65 o 
   3  -2   7        0.85        1.11      1.88 o 
   4  -2   7       20.53       22.58      0.89 o 
   5  -2   7        1.13        1.45      2.35 o 
   6  -2   7       37.75       36.05      1.16 o 
   7  -2   7        8.07        7.87      1.05 o 
   8  -2   7        1.01        2.50      2.72 o 
   9  -2   7        0.07        1.07      3.32 o 
  -9  -1   7        1.39        1.75      3.28 o 
  -8  -1   7        7.09        2.75      3.40 o 
  -7  -1   7        1.15        4.92      2.48 o 
  -6  -1   7       12.38       12.74      0.99 o 
  -5  -1   7      609.24      558.97      8.42 o 
  -4  -1   7       78.98       79.99      1.72 o 
  -3  -1   7       80.31       74.49      1.38 o 
  -2  -1   7        6.69        6.73      0.60 o 
  -1  -1   7      436.94      482.19      6.00 o 
   0  -1   7      325.21      344.44      5.15 o 
   1  -1   7        3.98        2.45      0.56 o 
   2  -1   7      181.12      196.57      3.07 o 
   3  -1   7        8.08        8.48      0.70 o 
   4  -1   7       24.80       27.57      0.97 o 
   5  -1   7      100.56       98.05      1.96 o 
   6  -1   7       39.93       36.26      1.26 o 
   7  -1   7        0.03        0.00      2.83 o 
   8  -1   7        0.56        0.00      2.96 o 
  -9   0   7        2.89        4.15      2.91 o 
  -8   0   7       15.28       13.76      1.15 o 
  -7   0   7      100.46       93.11      1.86 o 
  -6   0   7        0.03        0.22      2.53 o 
  -5   0   7      478.23      483.24      7.72 o 
  -4   0   7        0.72        3.15      1.92 o 
  -3   0   7      106.89      105.66      2.01 o 
  -2   0   7       42.87       40.39      0.81 o 
  -1   0   7       26.13       24.18      0.72 o 
   0   0   7      883.20      971.44      8.64 o 
   1   0   7       13.02       11.87      0.64 o 
   2   0   7        0.03        0.48      1.85 o 
   3   0   7        0.24        0.00      2.20 o 
   4   0   7       83.76       78.77      1.48 o 
   5   0   7       16.49       17.34      1.05 o 
   6   0   7        6.82        7.29      1.00 o 
   7   0   7        5.29        7.21      1.10 o 
   8   0   7        0.11        4.92      2.94 o 
  -9   1   7       17.02       18.12      1.21 o 
  -8   1   7        1.84        3.80      2.88 o 
  -7   1   7       39.30       32.93      1.19 o 
  -6   1   7        4.72        3.90      2.53 o 
  -5   1   7        0.85        0.76      2.37 o 
  -4   1   7       81.47       82.32      1.70 o 
  -3   1   7       19.07       21.97      0.76 o 
  -2   1   7        0.75        0.00      0.59 o 
  -1   1   7      131.98      135.77      2.60 o 
   0   1   7       12.00       11.64      0.67 o 
   1   1   7      224.69      244.24      3.51 o 
   2   1   7       21.47       22.86      0.92 o 
   3   1   7      225.41      226.08      4.01 o 
   4   1   7        2.45        0.00      2.67 o 
   5   1   7       18.15       16.93      1.07 o 
   6   1   7        3.68        4.39      2.91 o 
   7   1   7        0.64        4.01      2.91 o 
  -9   2   7       17.72       14.79      1.19 o 
  -8   2   7        9.08        9.54      1.11 o 
  -7   2   7        2.80        2.31      0.91 o 
  -6   2   7       40.65       38.00      1.16 o 
  -5   2   7        7.98        9.32      0.89 o 
  -4   2   7       11.32       10.69      0.83 o 
  -3   2   7       24.49       27.57      0.83 o 
  -2   2   7        9.03       10.53      0.72 o 
  -1   2   7      145.00      173.52      3.04 o 
   0   2   7       57.18       53.34      1.00 o 
   1   2   7      123.94      130.30      2.53 o 
   2   2   7       41.37       37.66      1.13 o 
   3   2   7      193.56      188.83      4.05 o 
   4   2   7        0.04        0.00      2.69 o 
   5   2   7        0.48        0.86      2.91 o 
   6   2   7        1.01        0.00      3.04 o 
 -10   3   7       21.25       20.35      1.38 o 
  -9   3   7        9.08       12.46      1.11 o 
  -8   3   7       36.96       37.85      1.32 o 
  -7   3   7        0.58        0.00      2.67 o 
  -6   3   7        5.53        5.44      0.92 o 
  -5   3   7       12.27       13.62      0.94 o 
  -4   3   7       30.85       31.09      1.05 o 
  -3   3   7       36.13       34.91      1.02 o 
  -2   3   7       10.93       10.77      0.81 o 
  -1   3   7        0.07        0.00      2.18 o 
   0   3   7        0.91        0.00      2.31 o 
   1   3   7       38.14       40.78      1.19 o 
   2   3   7      120.22      127.36      2.85 o 
   3   3   7        4.97        3.75      3.05 o 
   4   3   7       35.22       39.69      1.40 o 
   5   3   7        1.17        1.91      1.07 o 
   6   3   7        0.31        1.42      3.09 o 
  -9   4   7        6.73        4.49      1.10 o 
  -8   4   7       12.17       14.65      1.18 o 
  -7   4   7        9.54        8.37      1.03 o 
  -6   4   7        8.89       10.55      0.99 o 
  -5   4   7       74.66       76.18      1.53 o 
  -4   4   7        5.59        8.03      0.91 o 
  -3   4   7        9.75       13.52      0.91 o 
  -2   4   7      113.21      103.42      1.94 o 
  -1   4   7        8.71        5.19      2.90 o 
   0   4   7      248.16      246.16      4.54 o 
   1   4   7       19.49       16.34      1.13 o 
   2   4   7        0.92        0.00      2.70 o 
   3   4   7        3.79        3.13      2.88 o 
   4   4   7        1.83        0.00      3.17 o 
   5   4   7        2.55        2.47      3.47 o 
  -9   5   7       30.22       32.23      1.43 o 
  -8   5   7        1.12        4.25      1.05 o 
  -7   5   7        6.85        7.16      1.05 o 
  -6   5   7        0.16        0.00      2.61 o 
  -5   5   7        9.17        8.96      1.02 o 
  -4   5   7       14.76       13.97      1.00 o 
  -3   5   7        6.31        6.67      0.97 o 
  -2   5   7       67.07       63.76      1.42 o 
  -1   5   7        9.72        8.91      1.07 o 
   0   5   7        4.03        6.19      1.00 o 
   1   5   7        5.93        6.16      1.07 o 
   2   5   7       11.02       11.56      1.21 o 
   3   5   7        5.29        2.26      3.40 o 
   4   5   7        0.05        0.35      3.37 o 
  -9   6   7       28.93       30.37      1.53 o 
  -8   6   7       15.51       12.44      1.22 o 
  -7   6   7        2.17        4.45      2.77 o 
  -6   6   7        6.29        7.67      1.05 o 
  -5   6   7        0.15        3.88      2.80 o 
  -4   6   7       28.36       26.17      1.21 o 
  -3   6   7       97.54       94.31      1.99 o 
  -2   6   7       50.76       43.90      1.40 o 
  -1   6   7       16.92       15.49      1.18 o 
   0   6   7        4.88        6.01      1.08 o 
   1   6   7       11.82        8.89      1.22 o 
   2   6   7        5.11        6.06      1.21 o 
  -8   7   7        2.52        3.77      3.20 o 
  -7   7   7        0.02        3.07      2.83 o 
  -6   7   7        4.13        3.39      3.20 o 
  -5   7   7        3.07        4.50      1.07 o 
  -4   7   7       33.39       39.26      1.43 o 
  -3   7   7       47.81       41.42      1.50 o 
  -2   7   7        0.30        0.00      3.04 o 
  -1   7   7        4.73        3.23      1.18 o 
   0   7   7       18.04       19.81      1.38 o 
   1   7   7        1.22        2.48      3.23 o 
  -7   8   7        3.63        5.33      3.25 o 
  -6   8   7        7.36        9.31      1.27 o 
  -5   8   7       23.42       22.24      1.46 o 
  -4   8   7        3.66        5.97      1.19 o 
  -3   8   7        7.03        5.22      3.77 o 
  -2   8   7        1.42        1.38      3.45 o 
   1 -10   8        2.26        3.45      3.12 o 
   2 -10   8       20.02       19.04      1.32 o 
   3 -10   8       15.78        6.08      3.63 o 
   4 -10   8        0.01        0.00      3.01 o 
   5 -10   8        0.61        1.67      2.97 o 
   6 -10   8        5.55        3.96      3.26 o 
  -1  -9   8        0.32        0.00      3.01 o 
   0  -9   8        5.00        3.48      3.07 o 
   1  -9   8        0.13        0.00      3.02 o 
   2  -9   8       31.07       32.52      1.34 o 
   3  -9   8       65.04       69.46      1.62 o 
   4  -9   8        0.04        0.00      2.85 o 
   5  -9   8       17.94       17.87      1.19 o 
   6  -9   8        6.81        4.72      3.09 o 
   7  -9   8        0.44        0.00      2.94 o 
   8  -9   8        8.76        6.24      3.55 o 
  -3  -8   8        0.43        3.10      2.83 o 
  -2  -8   8        3.65        0.16      2.99 o 
  -1  -8   8        0.00        0.00      2.86 o 
   0  -8   8        8.34        7.11      1.07 o 
   1  -8   8       44.63       48.18      1.34 o 
   2  -8   8      114.85      111.59      2.23 o 
   3  -8   8        8.17        7.38      1.00 o 
   4  -8   8      170.19      160.69      3.44 o 
   5  -8   8      112.62      113.26      2.36 o 
   6  -8   8        0.53        0.29      2.85 o 
   7  -8   8        6.99        4.96      3.26 o 
   8  -8   8        0.78        3.20      2.77 o 
  -4  -7   8       28.60       38.31      1.45 o 
  -3  -7   8        8.18        8.42      1.10 o 
  -2  -7   8       10.83        9.40      1.03 o 
  -1  -7   8        0.46        0.00      2.62 o 
   0  -7   8        1.31        4.15      2.42 o 
   1  -7   8       16.60       18.68      1.02 o 
   2  -7   8      127.25      117.88      2.32 o 
   3  -7   8        1.82        3.02      2.47 o 
   4  -7   8        0.01        0.00      2.77 o 
   5  -7   8        0.43        0.00      2.56 o 
   6  -7   8        7.11        3.39      2.94 o 
   7  -7   8      180.18      181.68      3.33 o 
   8  -7   8        0.06        0.00      3.13 o 
   9  -7   8       75.39       68.45      1.91 o 
  -5  -6   8       17.94       16.29      1.27 o 
  -4  -6   8       53.62       49.64      1.50 o 
  -3  -6   8       24.93       23.77      1.13 o 
  -2  -6   8      116.61      113.04      2.13 o 
  -1  -6   8       44.51       46.22      1.21 o 
   0  -6   8        0.84        0.00      2.47 o 
   1  -6   8       87.16       84.85      1.73 o 
   2  -6   8       15.76       16.50      0.94 o 
   3  -6   8      519.91      501.33      8.25 o 
   4  -6   8        0.12        1.00      0.86 o 
   5  -6   8       79.12       79.00      1.72 o 
   6  -6   8        4.72        1.42      2.75 o 
   7  -6   8       33.36       37.85      1.38 o 
   8  -6   8       11.22       12.71      1.18 o 
   9  -6   8       46.71       50.32      1.69 o 
  -6  -5   8       14.10       15.45      1.27 o 
  -5  -5   8        4.15        3.75      1.07 o 
  -4  -5   8       18.81       19.33      1.11 o 
  -3  -5   8       30.98       28.92      1.13 o 
  -2  -5   8       44.10       40.94      1.16 o 
  -1  -5   8       29.34       35.30      1.07 o 
   0  -5   8       22.85       19.87      0.92 o 
   1  -5   8        5.32        7.19      0.78 o 
   2  -5   8       34.15       29.82      0.95 o 
   3  -5   8       29.87       33.06      1.05 o 
   4  -5   8        3.83        2.99      2.35 o 
   5  -5   8        8.93        9.42      0.95 o 
   6  -5   8      226.44      214.98      4.54 o 
   7  -5   8       11.19       12.65      1.07 o 
   8  -5   8       28.24       23.66      1.35 o 
   9  -5   8        0.00        3.13      3.04 o 
  -7  -4   8        1.19        3.53      1.11 o 
  -6  -4   8        9.02        9.23      1.15 o 
  -5  -4   8       38.32       39.81      1.30 o 
  -4  -4   8      264.36      266.04      4.70 o 
  -3  -4   8        3.85        3.23      2.51 o 
  -2  -4   8        2.74        3.52      2.02 o 
  -1  -4   8        2.06        1.19      0.73 o 
   0  -4   8       13.75       13.12      0.80 o 
   1  -4   8       38.97       42.91      0.91 o 
   2  -4   8        1.55        2.16      1.92 o 
   3  -4   8      394.59      380.30      6.64 o 
   4  -4   8        4.93        4.07      2.39 o 
   5  -4   8       46.91       33.84      1.15 o 
   6  -4   8       13.19       16.67      1.03 o 
   7  -4   8       53.62       49.66      1.43 o 
   8  -4   8        1.74        4.98      2.75 o 
   9  -4   8        0.21        0.00      3.28 o 
  -7  -3   8       73.10       74.17      1.70 o 
  -6  -3   8       11.33       11.39      1.11 o 
  -5  -3   8       36.29       36.35      1.24 o 
  -4  -3   8      294.37      298.53      4.65 o 
  -3  -3   8       35.85       34.70      1.03 o 
  -2  -3   8        4.07        4.12      0.73 o 
  -1  -3   8       53.30       50.99      1.05 o 
   0  -3   8      103.35      101.57      1.99 o 
   1  -3   8       44.81       44.49      0.89 o 
   2  -3   8       57.31       53.90      1.10 o 
   3  -3   8       11.21       10.39      0.81 o 
   4  -3   8        0.18        0.00      2.18 o 
   5  -3   8        0.11        0.00      2.40 o 
   6  -3   8       19.20       18.37      1.07 o 
   7  -3   8        6.44        6.60      1.07 o 
   8  -3   8        2.69        2.39      2.86 o 
  -8  -2   8        1.89        3.53      3.04 o 
  -7  -2   8       61.97       61.48      1.58 o 
  -6  -2   8        7.90        8.35      1.00 o 
  -5  -2   8        0.63        0.00      2.56 o 
  -4  -2   8      138.71      129.82      2.61 o 
  -3  -2   8      192.00      202.27      3.52 o 
  -2  -2   8       32.32       30.34      0.83 o 
  -1  -2   8       70.49       73.71      1.53 o 
   0  -2   8       28.52       30.88      0.76 o 
   1  -2   8      371.66      363.28      5.84 o 
   2  -2   8       62.46       68.83      1.37 o 
   3  -2   8        5.20        1.80      2.16 o 
   4  -2   8        0.95        0.00      2.42 o 
   5  -2   8       30.52       34.46      1.18 o 
   6  -2   8       32.68       33.95      1.24 o 
   7  -2   8        1.32        0.14      2.99 o 
   8  -2   8        1.42        0.00      3.21 o 
  -8  -1   8       13.31       14.99      1.19 o 
  -7  -1   8       28.95       30.10      1.24 o 
  -6  -1   8       47.77       49.56      1.34 o 
  -5  -1   8       25.62       19.76      1.05 o 
  -4  -1   8      468.83      483.52      7.52 o 
  -3  -1   8        1.62        4.07      2.07 o 
  -2  -1   8      122.00      117.92      2.56 o 
  -1  -1   8        5.84        4.76      0.60 o 
   0  -1   8      159.65      173.48      2.99 o 
   1  -1   8      181.33      176.63      3.03 o 
   2  -1   8       18.73       18.66      0.76 o 
   3  -1   8       88.64       85.85      1.86 o 
   4  -1   8       10.99       11.33      0.94 o 
   5  -1   8        0.21        0.00      2.72 o 
   6  -1   8       10.28       10.94      1.05 o 
   7  -1   8        4.12        0.00      3.01 o 
   8  -1   8        2.52        2.85      1.16 o 
  -9   0   8        0.23        2.42      3.05 o 
  -8   0   8        2.69        2.58      2.97 o 
  -7   0   8       27.00       27.00      1.18 o 
  -6   0   8       60.09       55.80      1.32 o 
  -5   0   8        2.98        0.00      2.80 o 
  -4   0   8      139.06      137.26      2.53 o 
  -3   0   8      100.17      101.21      1.83 o 
  -2   0   8       70.11       73.42      1.42 o 
  -1   0   8      103.01      100.60      2.01 o 
   0   0   8       10.99       11.77      0.70 o 
   1   0   8        5.79        7.24      0.70 o 
   2   0   8       15.27       14.30      0.86 o 
   3   0   8       57.45       57.73      1.23 o 
   4   0   8       51.77       48.26      1.27 o 
   5   0   8       38.88       37.15      1.27 o 
   6   0   8        0.90        1.65      1.00 o 
   7   0   8        4.49        5.60      3.36 o 
  -9   1   8        0.48        0.00      2.93 o 
  -8   1   8       92.02       85.46      1.73 o 
  -7   1   8        2.99        0.00      2.75 o 
  -6   1   8       17.96       15.83      1.02 o 
  -5   1   8      285.00      266.07      4.40 o 
  -4   1   8        3.33        3.21      0.83 o 
  -3   1   8        8.30        8.24      0.78 o 
  -2   1   8        0.02        0.00      1.92 o 
  -1   1   8       52.70       61.55      1.26 o 
   0   1   8        1.26        2.90      2.04 o 
   1   1   8       24.40       27.06      0.97 o 
   2   1   8       25.17       25.44      1.05 o 
   3   1   8       21.27       22.35      1.10 o 
   4   1   8       46.98       45.47      1.30 o 
   5   1   8        5.10        3.61      2.77 o 
   6   1   8        0.00        1.73      3.12 o 
   7   1   8       14.04       16.48      1.38 o 
  -9   2   8        2.09        0.49      3.20 o 
  -8   2   8       64.10       59.35      1.53 o 
  -7   2   8        8.73        8.92      1.02 o 
  -6   2   8       33.36       28.69      1.16 o 
  -5   2   8       22.61       23.67      1.07 o 
  -4   2   8       24.64       24.18      1.02 o 
  -3   2   8       13.18       13.43      0.87 o 
  -2   2   8      192.32      209.38      3.63 o 
  -1   2   8       87.03       98.94      1.91 o 
   0   2   8        1.63        0.00      2.31 o 
   1   2   8       12.07       12.65      0.99 o 
   2   2   8       97.20       92.27      1.97 o 
   3   2   8        7.78        9.39      1.00 o 
   4   2   8        0.02        2.72      2.72 o 
   5   2   8        0.08        0.00      2.97 o 
   6   2   8        2.70        6.54      3.44 o 
  -9   3   8       18.09       20.51      1.30 o 
  -8   3   8       24.54       20.97      1.24 o 
  -7   3   8        3.38        0.94      2.58 o 
  -6   3   8       16.53       18.02      1.07 o 
  -5   3   8       64.09       62.47      1.35 o 
  -4   3   8       78.19       79.30      1.64 o 
  -3   3   8        0.65        0.00      2.40 o 
  -2   3   8        4.37        0.00      2.59 o 
  -1   3   8       25.21       26.12      1.07 o 
   0   3   8       12.28       11.80      1.00 o 
   1   3   8       54.50       57.46      1.37 o 
   2   3   8        9.72       10.85      1.02 o 
   3   3   8        6.00        0.41      3.01 o 
   4   3   8        2.40        3.04      3.01 o 
   5   3   8        2.60        0.00      3.63 o 
  -9   4   8        4.70        3.37      3.44 o 
  -8   4   8        0.46        2.75      2.94 o 
  -7   4   8        4.99        5.57      1.07 o 
  -6   4   8        0.99        0.00      2.77 o 
  -5   4   8        2.73        1.83      0.97 o 
  -4   4   8        0.61        1.96      2.55 o 
  -3   4   8        0.79        0.00      2.64 o 
  -2   4   8       19.82       20.70      1.11 o 
  -1   4   8        1.92        0.81      2.61 o 
   0   4   8        4.21        0.00      2.97 o 
   1   4   8       55.58       56.65      1.46 o 
   2   4   8       11.61        9.48      1.18 o 
   3   4   8        0.94        4.77      3.09 o 
   4   4   8       17.45       20.76      1.35 o 
  -9   5   8       11.41       11.72      1.32 o 
  -8   5   8        0.48        2.72      3.01 o 
  -7   5   8        3.31        3.69      2.78 o 
  -6   5   8        7.15        5.25      1.08 o 
  -5   5   8       13.17       13.74      1.07 o 
  -4   5   8        3.14        0.00      2.55 o 
  -3   5   8       50.71       49.58      1.38 o 
  -2   5   8        5.12        5.46      1.02 o 
  -1   5   8       10.69       10.96      1.10 o 
   0   5   8        1.13        3.17      2.93 o 
   1   5   8       10.25        9.64      1.19 o 
   2   5   8        0.01        1.75      3.04 o 
   3   5   8        0.09        0.00      3.28 o 
  -8   6   8        7.10        6.00      1.19 o 
  -7   6   8       13.28       13.60      1.24 o 
  -6   6   8        0.07        0.41      1.03 o 
  -5   6   8       35.86       34.59      1.38 o 
  -4   6   8        5.08        4.33      1.13 o 
  -3   6   8        4.10        3.53      3.10 o 
  -2   6   8        0.10        0.00      3.21 o 
  -1   6   8       13.85       15.05      1.24 o 
   0   6   8        0.80        1.88      3.12 o 
   1   6   8        1.83        4.68      3.29 o 
  -7   7   8        0.92        0.00      3.36 o 
  -6   7   8        2.81        3.79      3.56 o 
  -5   7   8       28.21       27.32      1.46 o 
  -4   7   8        7.04        8.48      1.19 o 
  -3   7   8       14.19       14.43      1.34 o 
  -2   7   8        0.16        0.00      3.21 o 
  -1   7   8        0.61        0.00      3.20 o 
   0   7   8        3.54        0.00      3.83 o 
  -4   8   8        0.26        4.28      3.36 o 
   1 -10   9        0.22        2.13      3.01 o 
   2 -10   9        3.05        2.93      3.25 o 
   3 -10   9        0.18        1.97      1.05 o 
   4 -10   9        0.02        2.05      3.01 o 
   5 -10   9        8.91       10.07      1.18 o 
  -1  -9   9        0.01        0.00      3.18 o 
   0  -9   9        1.91        0.00      3.04 o 
   1  -9   9        1.62        0.00      3.05 o 
   2  -9   9        1.46        0.00      3.04 o 
   3  -9   9        0.11        3.66      2.70 o 
   4  -9   9        9.98       10.04      1.18 o 
   5  -9   9       38.41       36.72      1.40 o 
   6  -9   9        8.40        8.08      1.11 o 
   7  -9   9        0.63        2.08      2.97 o 
  -3  -8   9       18.92       22.76      1.40 o 
  -2  -8   9        3.68        4.10      3.04 o 
  -1  -8   9       15.32       14.00      1.16 o 
   0  -8   9        0.16        3.48      2.70 o 
   1  -8   9       18.72       19.12      1.16 o 
   2  -8   9       62.41       59.77      1.50 o 
   3  -8   9        1.25        0.41      2.77 o 
   4  -8   9       15.99       16.16      1.16 o 
   5  -8   9        0.33        2.32      2.64 o 
   6  -8   9       16.94       18.69      1.24 o 
   7  -8   9        9.35        9.18      1.16 o 
   8  -8   9        3.73        3.09      1.16 o 
  -4  -7   9        4.68        3.47      3.45 o 
  -3  -7   9        0.87        4.58      3.01 o 
  -2  -7   9        4.99        5.39      2.86 o 
  -1  -7   9        0.10        0.27      2.32 o 
   0  -7   9       19.55       17.18      1.05 o 
   1  -7   9       31.09       27.13      1.15 o 
   2  -7   9       21.58       18.49      1.07 o 
   3  -7   9       13.52       13.51      1.00 o 
   4  -7   9      418.22      406.82      6.04 o 
   5  -7   9       15.15       12.19      1.08 o 
   6  -7   9       57.06       57.84      1.54 o 
   7  -7   9       24.02       28.81      1.35 o 
   8  -7   9        4.02        3.23      3.44 o 
  -5  -6   9        0.02        1.72      3.13 o 
  -4  -6   9        0.05        0.00      3.07 o 
  -3  -6   9       20.57       19.87      1.13 o 
  -2  -6   9        2.00        4.55      2.56 o 
  -1  -6   9        0.01        0.00      2.59 o 
   0  -6   9       12.85       10.53      0.92 o 
   1  -6   9      111.54      100.55      1.96 o 
   2  -6   9        7.20        6.49      0.92 o 
   3  -6   9        2.36        0.00      2.75 o 
   4  -6   9        0.47        0.00      2.51 o 
   5  -6   9       60.35       59.69      1.40 o 
   6  -6   9       28.60       27.30      1.29 o 
   7  -6   9       12.88       10.66      1.18 o 
   8  -6   9        0.96        3.15      3.07 o 
  -6  -5   9        4.33        4.90      1.13 o 
  -5  -5   9       17.85       19.41      1.22 o 
  -4  -5   9       14.24       11.88      1.10 o 
  -3  -5   9       14.07       14.21      1.03 o 
  -2  -5   9       61.27       58.57      1.30 o 
  -1  -5   9       11.75       13.12      0.95 o 
   0  -5   9       46.44       44.49      1.13 o 
   1  -5   9       21.06       19.09      0.94 o 
   2  -5   9        0.30        3.99      2.27 o 
   3  -5   9      374.59      361.10      5.15 o 
   4  -5   9        2.06        1.57      2.53 o 
   5  -5   9      586.25      569.44      9.66 o 
   6  -5   9       15.39       13.46      1.10 o 
   7  -5   9       22.16       20.03      1.22 o 
   8  -5   9        4.60        6.08      3.04 o 
  -7  -4   9        0.95        1.61      3.23 o 
  -6  -4   9        8.88       12.69      1.18 o 
  -5  -4   9       53.41       50.20      1.45 o 
  -4  -4   9        0.12        1.53      2.58 o 
  -3  -4   9      147.73      147.60      2.88 o 
  -2  -4   9        0.11        0.32      2.32 o 
  -1  -4   9        0.37        3.87      2.05 o 
   0  -4   9       46.91       50.81      1.11 o 
   1  -4   9       26.60       27.25      0.95 o 
   2  -4   9        2.91        3.37      0.81 o 
   3  -4   9       47.48       49.37      1.21 o 
   4  -4   9       25.25       22.73      1.08 o 
   5  -4   9        3.89        5.01      2.78 o 
   6  -4   9        1.72        0.92      2.72 o 
   7  -4   9        0.07        3.26      2.90 o 
   8  -4   9        4.34        0.49      3.21 o 
  -7  -3   9       34.22       33.60      1.45 o 
  -6  -3   9       12.77       13.16      1.16 o 
  -5  -3   9       60.66       59.03      1.42 o 
  -4  -3   9        4.74        6.41      0.94 o 
  -3  -3   9       26.64       26.58      1.07 o 
  -2  -3   9       78.78       83.65      1.54 o 
  -1  -3   9        9.03       10.83      0.83 o 
   0  -3   9        9.02        3.48      2.24 o 
   1  -3   9       28.78       23.85      0.91 o 
   2  -3   9        7.21        8.02      0.83 o 
   3  -3   9       33.55       33.20      1.05 o 
   4  -3   9      461.83      426.08      7.99 o 
   5  -3   9        0.60        3.72      2.47 o 
   6  -3   9        4.67        3.05      0.94 o 
   7  -3   9       14.99       14.94      1.19 o 
   8  -3   9        0.55        2.04      3.40 o 
  -8  -2   9       17.30       19.14      1.38 o 
  -7  -2   9       38.45       41.32      1.43 o 
  -6  -2   9       40.40       37.17      1.30 o 
  -5  -2   9       42.00       40.75      1.26 o 
  -4  -2   9      235.89      231.95      4.25 o 
  -3  -2   9       40.06       40.88      1.13 o 
  -2  -2   9        0.00        1.11      2.08 o 
  -1  -2   9      208.31      220.18      3.57 o 
   0  -2   9       19.10       18.50      0.86 o 
   1  -2   9       23.88       23.08      0.89 o 
   2  -2   9       80.31       78.80      1.61 o 
   3  -2   9      116.39      112.88      2.48 o 
   4  -2   9       11.39       13.09      0.95 o 
   5  -2   9        1.36        0.13      2.53 o 
   6  -2   9        1.47        4.17      2.90 o 
   7  -2   9        2.55        3.29      2.96 o 
   8  -2   9        0.54        0.00      3.42 o 
  -8  -1   9        0.00        0.00      3.13 o 
  -7  -1   9        7.34        5.58      3.17 o 
  -6  -1   9       38.30       38.61      1.27 o 
  -5  -1   9       74.25       69.05      1.42 o 
  -4  -1   9      550.04      556.86      8.64 o 
  -3  -1   9        0.73        0.00      2.32 o 
  -2  -1   9        1.86        2.15      0.75 o 
  -1  -1   9       36.00       36.82      0.97 o 
   0  -1   9        4.05        2.00      2.18 o 
   1  -1   9       45.32       52.41      1.10 o 
   2  -1   9       58.75       63.08      1.21 o 
   3  -1   9       17.59       17.66      1.00 o 
   4  -1   9       12.74       11.39      1.03 o 
   5  -1   9        2.03        3.64      2.53 o 
   6  -1   9        0.58        3.23      2.80 o 
   7  -1   9        0.45        0.00      2.88 o 
  -8   0   9       23.11       22.48      1.32 o 
  -7   0   9        3.07        3.12      2.67 o 
  -6   0   9       19.75       19.92      1.08 o 
  -5   0   9       23.92       25.01      1.13 o 
  -4   0   9       13.76       14.64      1.00 o 
  -3   0   9       42.64       40.80      1.10 o 
  -2   0   9        3.13        5.76      0.80 o 
  -1   0   9        2.86        2.97      0.76 o 
   0   0   9       35.42       38.73      1.02 o 
   1   0   9        4.59        5.58      0.83 o 
   2   0   9       18.38       20.67      1.00 o 
   3   0   9        5.76        2.80      2.62 o 
   4   0   9       60.23       55.22      1.40 o 
   5   0   9        0.03        0.00      2.69 o 
   6   0   9        0.52        0.00      3.04 o 
   7   0   9       20.84       24.74      1.50 o 
  -9   1   9        0.25        0.00      3.31 o 
  -8   1   9        4.33        5.31      3.09 o 
  -7   1   9        0.32        0.00      2.94 o 
  -6   1   9       53.27       48.40      1.32 o 
  -5   1   9       68.10       67.15      1.42 o 
  -4   1   9      157.63      148.73      2.82 o 
  -3   1   9        0.06        2.07      2.27 o 
  -2   1   9      156.86      156.23      3.31 o 
  -1   1   9       37.27       37.20      1.03 o 
   0   1   9        5.00        7.22      0.83 o 
   1   1   9       47.05       44.84      1.18 o 
   2   1   9        7.71        9.69      1.00 o 
   3   1   9        7.39        4.02      2.80 o 
   4   1   9        8.30        8.51      1.05 o 
   5   1   9        0.07        0.00      3.10 o 
   6   1   9       18.20       25.47      1.45 o 
  -9   2   9        0.12        0.00      3.15 o 
  -8   2   9       16.87       17.10      1.21 o 
  -7   2   9       25.55       25.74      1.26 o 
  -6   2   9      100.77       90.08      2.07 o 
  -5   2   9       12.23       12.57      1.02 o 
  -4   2   9      133.99      129.87      2.39 o 
  -3   2   9        1.01        0.00      2.61 o 
  -2   2   9        6.54        1.32      2.67 o 
  -1   2   9       36.09       36.40      1.13 o 
   0   2   9        2.37        0.00      2.53 o 
   1   2   9       84.76       78.86      1.59 o 
   2   2   9        0.00        0.00      2.80 o 
   3   2   9       39.59       36.78      1.32 o 
   4   2   9        1.45        0.45      3.07 o 
   5   2   9        0.48        0.00      3.31 o 
  -9   3   9        0.10        0.00      3.36 o 
  -8   3   9       12.94       13.28      1.18 o 
  -7   3   9        1.16        0.43      2.80 o 
  -6   3   9       18.78       16.74      1.13 o 
  -5   3   9      112.14      113.87      2.45 o 
  -4   3   9       34.81       35.58      1.26 o 
  -3   3   9       27.74       29.16      1.13 o 
  -2   3   9        3.62        3.02      2.64 o 
  -1   3   9       19.59       19.66      1.10 o 
   0   3   9       19.41       16.72      1.13 o 
   1   3   9       86.04       94.55      1.72 o 
   2   3   9       15.08        5.31      3.37 o 
   3   3   9        0.02        0.00      3.09 o 
   4   3   9        1.15        2.13      3.36 o 
  -9   4   9        5.48        5.42      1.22 o 
  -8   4   9        9.68        8.30      1.21 o 
  -7   4   9       12.71       11.71      1.18 o 
  -6   4   9        6.95        6.49      1.07 o 
  -5   4   9       27.59       29.23      1.24 o 
  -4   4   9        0.86        4.79      2.62 o 
  -3   4   9        1.16        1.91      0.94 o 
  -2   4   9        3.32        3.07      1.00 o 
  -1   4   9        0.32        0.00      2.82 o 
   0   4   9      101.89      103.13      1.99 o 
   1   4   9        3.46        4.96      3.09 o 
   2   4   9        7.24        6.67      1.18 o 
   3   4   9        0.73        0.00      3.36 o 
  -8   5   9        0.45        0.00      3.39 o 
  -7   5   9       27.81       30.02      1.37 o 
  -6   5   9        3.71        0.45      3.07 o 
  -5   5   9        1.75        2.56      3.04 o 
  -4   5   9        1.82        0.00      2.94 o 
  -3   5   9       10.33        9.08      1.13 o 
  -2   5   9       37.15       36.62      1.42 o 
  -1   5   9        0.10        2.15      3.15 o 
   0   5   9       23.90       22.77      1.38 o 
   1   5   9        2.78        0.64      3.40 o 
   2   5   9        0.09        0.51      3.52 o 
  -7   6   9        0.00        1.19      3.20 o 
  -6   6   9        1.29        4.84      2.91 o 
  -5   6   9        2.41        0.00      3.26 o 
  -4   6   9        6.43        2.45      3.39 o 
  -3   6   9        4.59        4.93      1.18 o 
  -2   6   9        0.67        0.78      3.42 o 
  -1   6   9       32.44       32.22      1.50 o 
   0   6   9        1.08        2.37      3.45 o 
  -6   7   9        0.11        0.00      3.48 o 
  -5   7   9        6.59        0.86      3.82 o 
  -4   7   9       18.85       15.54      1.42 o 
  -3   7   9        4.20        6.36      3.91 o 
  -2   7   9        0.79        0.00      3.55 o 
   3 -10  10        1.06        0.00      3.17 o 
   4 -10  10        0.03        2.66      3.12 o 
   0  -9  10        0.60        0.00      3.23 o 
   1  -9  10        1.01        3.79      3.05 o 
   2  -9  10        9.78        9.66      1.15 o 
   3  -9  10        0.20        3.20      2.91 o 
   4  -9  10        6.93        1.94      3.37 o 
   5  -9  10        5.53        6.20      1.13 o 
   6  -9  10        1.48        0.35      3.17 o 
  -2  -8  10       21.07       24.29      1.38 o 
  -1  -8  10        0.13        4.01      2.78 o 
   0  -8  10       19.12       21.92      1.19 o 
   1  -8  10        5.47        5.01      3.05 o 
   2  -8  10       60.90       54.08      1.48 o 
   3  -8  10       17.64       16.80      1.19 o 
   4  -8  10        7.85        7.27      1.03 o 
   5  -8  10        5.75        5.36      3.07 o 
   6  -8  10        0.10        0.00      2.86 o 
   7  -8  10       12.56       10.94      1.22 o 
  -3  -7  10        5.56        5.12      3.45 o 
  -2  -7  10        2.01        3.98      3.15 o 
  -1  -7  10        9.94       14.71      1.15 o 
   0  -7  10        0.28        0.00      2.74 o 
   1  -7  10       49.93       46.95      1.32 o 
   2  -7  10       19.14       19.44      1.07 o 
   3  -7  10       60.00       57.31      1.43 o 
   4  -7  10       28.66       30.39      1.27 o 
   5  -7  10       13.05       13.49      1.10 o 
   6  -7  10        7.58        6.11      3.21 o 
   7  -7  10       23.55       26.69      1.35 o 
  -4  -6  10        2.87        4.57      1.08 o 
  -3  -6  10       32.01       36.53      1.35 o 
  -2  -6  10       49.51       41.78      1.32 o 
  -1  -6  10        0.07        0.00      2.66 o 
   0  -6  10      231.88      200.08      4.19 o 
   1  -6  10      118.32      111.09      2.36 o 
   2  -6  10        6.69        4.33      2.69 o 
   3  -6  10      207.15      211.82      4.40 o 
   4  -6  10       74.98       78.87      1.65 o 
   5  -6  10      132.94      137.82      2.75 o 
   6  -6  10       44.70       45.09      1.40 o 
   7  -6  10       35.16       30.98      1.46 o 
   8  -6  10        3.65        6.17      1.24 o 
  -5  -5  10        1.18        1.15      2.83 o 
  -4  -5  10       34.47       34.81      1.32 o 
  -3  -5  10        7.65        8.99      1.00 o 
  -2  -5  10       14.32       16.53      1.00 o 
  -1  -5  10        2.27        2.59      2.43 o 
   0  -5  10      124.36      106.32      2.23 o 
   1  -5  10       44.32       42.36      1.18 o 
   2  -5  10       53.91       49.60      1.29 o 
   3  -5  10       80.25       78.44      1.61 o 
   4  -5  10      121.29      124.79      2.28 o 
   5  -5  10       12.23       13.98      1.10 o 
   6  -5  10        0.00        0.00      2.82 o 
   7  -5  10       13.15       13.98      1.19 o 
   8  -5  10        0.45        0.00      3.18 o 
  -6  -4  10        4.68        5.98      3.15 o 
  -5  -4  10       19.48       21.78      1.22 o 
  -4  -4  10        0.60        0.14      2.72 o 
  -3  -4  10        0.77        1.61      2.82 o 
  -2  -4  10       40.99       36.96      1.18 o 
  -1  -4  10       58.66       52.58      1.26 o 
   0  -4  10       37.34       36.20      1.13 o 
   1  -4  10       17.26       17.66      1.00 o 
   2  -4  10      973.96      961.81     11.22 o 
   3  -4  10       95.92       82.54      1.72 o 
   4  -4  10      563.93      543.68      9.49 o 
   5  -4  10       24.37       21.29      1.16 o 
   6  -4  10       13.32       13.43      1.13 o 
   7  -4  10        5.82        5.74      1.08 o 
   8  -4  10        5.07        0.17      3.50 o 
  -7  -3  10       41.78       47.13      1.58 o 
  -6  -3  10       19.21       19.19      1.19 o 
  -5  -3  10       43.97       44.18      1.35 o 
  -4  -3  10        6.34        2.64      2.72 o 
  -3  -3  10       11.43        9.35      1.00 o 
  -2  -3  10       28.48       28.37      1.08 o 
  -1  -3  10       20.86       20.35      1.00 o 
   0  -3  10      127.07      116.55      2.50 o 
   1  -3  10        5.76        4.33      0.91 o 
   2  -3  10       50.86       54.39      1.26 o 
   3  -3  10        0.24        0.00      2.53 o 
   4  -3  10       40.14       38.57      1.27 o 
   5  -3  10        0.60        0.65      2.75 o 
   6  -3  10        0.56        0.73      2.94 o 
   7  -3  10        2.15        1.96      3.36 o 
  -7  -2  10        1.40        1.30      3.31 o 
  -6  -2  10       17.98       17.93      1.18 o 
  -5  -2  10       15.22       14.21      1.05 o 
  -4  -2  10       71.32       69.00      1.43 o 
  -3  -2  10      146.34      145.63      2.83 o 
  -2  -2  10       53.12       56.76      1.24 o 
  -1  -2  10       23.52       26.43      0.99 o 
   0  -2  10      318.56      316.25      4.54 o 
   1  -2  10      159.40      159.54      3.46 o 
   2  -2  10      475.19      458.52      7.90 o 
   3  -2  10       99.78       91.66      1.81 o 
   4  -2  10       10.08        5.03      2.91 o 
   5  -2  10       20.19       15.89      1.13 o 
   6  -2  10        5.83        0.00      3.12 o 
   7  -2  10       16.39       17.51      1.30 o 
  -8  -1  10       10.59       11.47      1.27 o 
  -7  -1  10       37.43       37.67      1.40 o 
  -6  -1  10        0.98        3.36      2.80 o 
  -5  -1  10        1.34        0.00      2.66 o 
  -4  -1  10        2.69        3.58      2.82 o 
  -3  -1  10       24.62       30.02      1.10 o 
  -2  -1  10        2.10        0.00      2.45 o 
  -1  -1  10      482.55      496.79      7.87 o 
   0  -1  10       94.97       84.45      1.58 o 
   1  -1  10       43.12       48.13      1.18 o 
   2  -1  10       60.98       60.50      1.30 o 
   3  -1  10       46.90       40.54      1.27 o 
   4  -1  10       49.97       47.78      1.37 o 
   5  -1  10        8.29        8.99      1.03 o 
   6  -1  10        4.65        4.76      3.26 o 
   7  -1  10        3.86        0.00      3.63 o 
  -8   0  10        5.19        6.14      1.18 o 
  -7   0  10        1.30        4.09      2.77 o 
  -6   0  10        4.93        3.40      2.82 o 
  -5   0  10        7.53        6.25      0.99 o 
  -4   0  10      362.33      367.34      5.29 o 
  -3   0  10       27.54       24.28      1.10 o 
  -2   0  10       24.33       27.03      1.05 o 
  -1   0  10      283.09      284.52      4.41 o 
   0   0  10       24.92       29.38      1.07 o 
   1   0  10        1.78        3.12      2.37 o 
   2   0  10        2.35        3.90      2.66 o 
   3   0  10       33.94       31.76      1.23 o 
   4   0  10        0.00        0.00      2.78 o 
   5   0  10        2.68        0.00      3.09 o 
   6   0  10        0.19        0.00      3.26 o 
  -8   1  10       36.63       39.65      1.53 o 
  -7   1  10        0.57        0.00      3.04 o 
  -6   1  10       19.57       20.01      1.16 o 
  -5   1  10      111.96      110.00      1.99 o 
  -4   1  10       84.18       84.94      1.78 o 
  -3   1  10        0.00        0.00      2.56 o 
  -2   1  10        6.35        7.86      0.95 o 
  -1   1  10       13.84       12.68      0.95 o 
   0   1  10       30.16       31.29      1.11 o 
   1   1  10        0.07        0.70      2.50 o 
   2   1  10       18.73       15.69      1.10 o 
   3   1  10       37.63       42.83      1.37 o 
   4   1  10       12.18       11.22      1.18 o 
   5   1  10        8.87       13.59      1.22 o 
  -8   2  10        0.84        1.65      3.23 o 
  -7   2  10        0.02        0.00      3.15 o 
  -6   2  10        0.76        0.00      2.94 o 
  -5   2  10        4.23        3.72      2.99 o 
  -4   2  10       13.78       14.30      1.07 o 
  -3   2  10        7.22        7.48      0.97 o 
  -2   2  10       27.72       28.03      1.13 o 
  -1   2  10        0.26        2.66      2.45 o 
   0   2  10        2.13        1.50      0.92 o 
   1   2  10       13.12       14.36      1.08 o 
   2   2  10       85.78       81.18      1.67 o 
   3   2  10       22.68       28.25      1.32 o 
   4   2  10        1.15        5.17      3.10 o 
  -8   3  10        0.06        1.00      3.26 o 
  -7   3  10       23.89       23.15      1.34 o 
  -6   3  10       41.84       38.52      1.42 o 
  -5   3  10        1.67        2.42      2.74 o 
  -4   3  10        0.26        0.00      2.75 o 
  -3   3  10       11.56       11.07      1.07 o 
  -2   3  10        2.52        0.00      2.64 o 
  -1   3  10       33.25       36.02      1.29 o 
   0   3  10       18.30       20.08      1.16 o 
   1   3  10        2.54        0.00      3.25 o 
   2   3  10        2.54        4.04      3.01 o 
   3   3  10        1.11        0.00      3.36 o 
   4   3  10        2.85        6.04      3.53 o 
  -8   4  10        0.91        6.06      3.05 o 
  -7   4  10       27.59       27.44      1.35 o 
  -6   4  10       25.80       26.54      1.34 o 
  -5   4  10        3.33        1.86      3.09 o 
  -4   4  10       26.95       29.10      1.27 o 
  -3   4  10       23.45       22.86      1.24 o 
  -2   4  10       23.03       20.71      1.24 o 
  -1   4  10       41.45       44.87      1.45 o 
   0   4  10       11.53        9.83      1.24 o 
   1   4  10       11.40       11.42      1.24 o 
   2   4  10        7.26        9.11      1.32 o 
  -7   5  10        1.41        4.76      3.10 o 
  -6   5  10        0.00        0.00      3.29 o 
  -5   5  10        6.24        9.31      1.16 o 
  -4   5  10        7.15        9.43      1.16 o 
  -3   5  10        7.24        7.09      1.21 o 
  -2   5  10        0.72        0.00      3.13 o 
  -1   5  10        9.69       10.96      1.24 o 
   0   5  10        5.30        5.41      3.37 o 
   1   5  10        1.22        2.08      3.66 o 
  -6   6  10        0.05        0.00      3.23 o 
  -5   6  10        2.85        4.22      3.48 o 
  -4   6  10        0.41        1.67      3.15 o 
  -3   6  10       21.11       19.30      1.43 o 
  -2   6  10        5.96        0.00      3.64 o 
  -1   6  10        2.42        0.00      3.82 o 
   0  -9  11        0.19        0.00      3.17 o 
   1  -9  11        0.09        1.72      3.15 o 
   2  -9  11        0.98        1.02      2.96 o 
   3  -9  11       15.82        4.71      3.93 o 
   4  -9  11        0.02        0.00      3.09 o 
   5  -9  11        4.41        1.92      3.34 o 
  -2  -8  11        0.04        4.64      3.01 o 
  -1  -8  11        0.00        0.33      2.77 o 
   0  -8  11        0.00        1.61      2.99 o 
   1  -8  11        1.25        0.00      3.04 o 
   2  -8  11       15.98       17.86      1.19 o 
   3  -8  11        2.34        5.11      1.05 o 
   4  -8  11        7.04        8.02      1.10 o 
   5  -8  11        0.32        5.38      2.80 o 
   6  -8  11        0.89        3.26      2.94 o 
  -3  -7  11       11.16       14.21      1.24 o 
  -2  -7  11       20.12       23.72      1.29 o 
  -1  -7  11       31.67       30.61      1.30 o 
   0  -7  11        0.87        0.00      3.09 o 
   1  -7  11       46.11       40.30      1.35 o 
   2  -7  11       33.89       34.84      1.29 o 
   3  -7  11        0.36        0.41      0.99 o 
   4  -7  11        0.73        0.00      2.70 o 
   5  -7  11        0.87        0.00      2.97 o 
   6  -7  11       10.11       10.51      1.19 o 
   7  -7  11        0.35        0.00      3.25 o 
  -4  -6  11        0.84        0.00      3.13 o 
  -3  -6  11        0.26        0.00      3.07 o 
  -2  -6  11        0.12        1.16      1.02 o 
  -1  -6  11        5.62        9.40      1.05 o 
   0  -6  11       54.04       47.93      1.34 o 
   1  -6  11        9.14        6.16      0.97 o 
   2  -6  11       18.27       18.96      1.11 o 
   3  -6  11       64.43       60.63      1.45 o 
   4  -6  11       24.46       29.03      1.22 o 
   5  -6  11        2.58        1.62      3.01 o 
   6  -6  11        7.66        5.31      1.10 o 
   7  -6  11        5.43        6.14      1.18 o 
  -5  -5  11        2.05        2.56      2.97 o 
  -4  -5  11        0.03        2.35      2.91 o 
  -3  -5  11       16.65       16.26      1.15 o 
  -2  -5  11        6.49        6.63      0.99 o 
  -1  -5  11       28.20       21.49      1.10 o 
   0  -5  11      204.48      198.84      4.16 o 
   1  -5  11       18.26       18.90      1.10 o 
   2  -5  11       84.11       94.13      1.73 o 
   3  -5  11        0.54        3.18      2.59 o 
   4  -5  11        0.27        0.00      2.86 o 
   5  -5  11        0.66        0.00      2.97 o 
   6  -5  11       14.11       14.48      1.19 o 
   7  -5  11        0.11        4.07      2.82 o 
  -6  -4  11       11.75       13.11      1.27 o 
  -5  -4  11       10.35        6.03      3.15 o 
  -4  -4  11        3.44        3.77      2.75 o 
  -3  -4  11        0.55        0.67      2.47 o 
  -2  -4  11       15.53       16.70      1.05 o 
  -1  -4  11      230.49      204.48      4.13 o 
   0  -4  11       24.47       26.04      1.08 o 
   1  -4  11      115.36      118.36      2.39 o 
   2  -4  11       94.85       95.57      2.07 o 
   3  -4  11      125.77      129.16      2.55 o 
   4  -4  11        1.13        3.02      2.59 o 
   5  -4  11       25.35       24.45      1.27 o 
   6  -4  11        3.79        2.34      2.96 o 
   7  -4  11        3.03        5.82      3.25 o 
  -6  -3  11        1.57        1.30      3.28 o 
  -5  -3  11       36.61       42.40      1.40 o 
  -4  -3  11       44.74       45.23      1.37 o 
  -3  -3  11       70.48       68.90      1.45 o 
  -2  -3  11        1.48        0.00      2.82 o 
  -1  -3  11       41.34       40.46      1.24 o 
   0  -3  11      217.75      211.98      4.14 o 
   1  -3  11      127.72      126.03      2.44 o 
   2  -3  11       19.19       20.73      1.08 o 
   3  -3  11        0.00        1.85      2.48 o 
   4  -3  11      189.50      189.10      3.60 o 
   5  -3  11        0.09        0.00      2.80 o 
   6  -3  11        3.18        0.32      3.17 o 
   7  -3  11        3.84        4.33      1.19 o 
  -7  -2  11       26.12       32.61      1.50 o 
  -6  -2  11       21.87       20.92      1.24 o 
  -5  -2  11        7.29        1.70      3.07 o 
  -4  -2  11       21.49       18.31      1.11 o 
  -3  -2  11       27.15       26.81      1.16 o 
  -2  -2  11      268.87      257.79      4.46 o 
  -1  -2  11       23.28       25.12      1.13 o 
   0  -2  11      213.57      212.58      4.14 o 
   1  -2  11        7.63        8.30      0.97 o 
   2  -2  11       21.87       20.00      1.08 o 
   3  -2  11       85.23       76.87      1.54 o 
   4  -2  11        1.62        3.12      2.75 o 
   5  -2  11        2.50        5.42      1.03 o 
   6  -2  11        6.10        8.35      1.16 o 
  -7  -1  11       16.27       18.31      1.29 o 
  -6  -1  11       35.27       37.07      1.38 o 
  -5  -1  11        5.19        5.66      1.00 o 
  -4  -1  11       23.25       22.77      1.16 o 
  -3  -1  11       11.32        9.00      1.00 o 
  -2  -1  11      190.99      190.13      3.95 o 
  -1  -1  11      174.96      180.67      3.92 o 
   0  -1  11        2.03        4.58      2.58 o 
   1  -1  11        1.50        0.00      2.59 o 
   2  -1  11       13.24       13.32      1.05 o 
   3  -1  11       54.48       54.42      1.45 o 
   4  -1  11       24.89       24.34      1.26 o 
   5  -1  11        0.23        2.26      1.02 o 
   6  -1  11        0.07        1.03      3.26 o 
  -7   0  11       11.08       13.57      1.22 o 
  -6   0  11       33.17       31.01      1.37 o 
  -5   0  11       60.44       54.98      1.45 o 
  -4   0  11       16.93       16.58      1.08 o 
  -3   0  11        8.98        6.09      3.07 o 
  -2   0  11       44.58       39.75      1.24 o 
  -1   0  11       39.13       39.27      1.19 o 
   0   0  11       35.55       36.51      1.21 o 
   1   0  11        0.10        1.81      2.42 o 
   2   0  11      229.60      225.41      4.63 o 
   3   0  11        5.42        3.45      3.20 o 
   4   0  11        0.22        2.10      2.88 o 
   5   0  11        8.97       12.12      1.24 o 
  -8   1  11        1.06        5.81      3.13 o 
  -7   1  11        0.22        3.37      3.15 o 
  -6   1  11        2.54        1.48      3.02 o 
  -5   1  11       18.65       20.55      1.19 o 
  -4   1  11        8.65        5.77      2.97 o 
  -3   1  11      184.12      184.74      3.42 o 
  -2   1  11        1.41        1.56      2.62 o 
  -1   1  11        3.31        4.93      2.75 o 
   0   1  11       15.54       14.92      1.05 o 
   1   1  11        6.25        8.92      1.02 o 
   2   1  11       28.53       22.80      1.27 o 
   3   1  11        0.42        0.00      3.12 o 
   4   1  11        1.75        0.00      3.40 o 
   5   1  11        3.94        7.54      1.27 o 
  -8   2  11        4.26        6.54      1.21 o 
  -7   2  11        9.15       10.04      1.21 o 
  -6   2  11       35.03       35.97      1.38 o 
  -5   2  11       16.56       15.99      1.19 o 
  -4   2  11       94.73       90.00      1.97 o 
  -3   2  11       16.68       16.29      1.13 o 
  -2   2  11       11.89       11.66      1.05 o 
  -1   2  11       40.81       42.26      1.30 o 
   0   2  11        0.41        0.00      2.83 o 
   1   2  11        1.92        1.81      2.70 o 
   2   2  11        1.71        2.24      2.91 o 
   3   2  11        0.61        0.97      3.21 o 
   4   2  11        0.42        2.29      3.42 o 
  -7   3  11        3.37        1.50      3.37 o 
  -6   3  11       43.73       46.04      1.54 o 
  -5   3  11       38.46       39.12      1.40 o 
  -4   3  11       11.26       11.56      1.21 o 
  -3   3  11        2.87        1.80      3.07 o 
  -2   3  11        9.05       10.39      1.10 o 
  -1   3  11       48.06       43.82      1.43 o 
   0   3  11        7.19        5.20      1.15 o 
   1   3  11       14.71       10.20      1.22 o 
   2   3  11        5.42        3.28      3.74 o 
   3   3  11        5.51        6.01      3.75 o 
  -7   4  11        0.04        0.00      3.17 o 
  -6   4  11        1.65        1.30      3.45 o 
  -5   4  11       13.26        5.93      3.55 o 
  -4   4  11        0.17        0.00      3.02 o 
  -3   4  11        0.04        0.00      2.99 o 
  -2   4  11        0.19        0.00      3.34 o 
  -1   4  11        8.45       11.07      1.22 o 
   0   4  11       20.44       20.27      1.38 o 
   1   4  11        0.69        2.53      1.18 o 
  -6   5  11       12.22       12.77      1.29 o 
  -5   5  11        5.57        6.38      3.58 o 
  -4   5  11        4.41        5.28      3.40 o 
  -3   5  11       38.94       39.46      1.59 o 
  -2   5  11       25.78       21.76      1.51 o 
  -1   5  11        2.47        5.98      3.40 o 
   0   5  11        0.01        4.28      3.44 o 
   2  -9  12        1.95        0.00      3.39 o 
   3  -9  12       15.52       25.09      1.43 o 
  -1  -8  12        1.02        0.00      3.25 o 
   0  -8  12        1.11        0.33      2.90 o 
   1  -8  12        2.46        5.30      2.99 o 
   2  -8  12        4.06        3.96      1.13 o 
   3  -8  12        0.16        0.00      3.07 o 
   4  -8  12        0.06        0.00      3.21 o 
   5  -8  12        0.28        4.69      3.10 o 
  -2  -7  12       19.40       17.71      1.27 o 
  -1  -7  12       18.12       20.39      1.30 o 
   0  -7  12       11.88       11.79      1.19 o 
   1  -7  12        7.47        1.22      3.09 o 
   2  -7  12       13.81       15.70      1.16 o 
   3  -7  12        4.30        4.14      3.02 o 
   4  -7  12       13.32       14.16      1.21 o 
   5  -7  12        0.38        2.27      1.05 o 
   6  -7  12        3.16        2.62      3.25 o 
  -3  -6  12        0.74        4.17      2.75 o 
  -2  -6  12        3.03        0.78      3.09 o 
  -1  -6  12        2.25        0.00      3.10 o 
   0  -6  12        4.23        8.84      1.00 o 
   1  -6  12       39.02       29.85      1.27 o 
   2  -6  12        8.00        9.40      1.10 o 
   3  -6  12       14.91       19.17      1.10 o 
   4  -6  12       16.42       15.35      1.13 o 
   5  -6  12       13.80       13.92      1.26 o 
   6  -6  12        5.37        6.16      1.18 o 
  -4  -5  12        2.24        3.82      2.93 o 
  -3  -5  12       33.74       29.29      1.29 o 
  -2  -5  12      130.25      121.23      2.40 o 
  -1  -5  12       31.50       34.41      1.29 o 
   0  -5  12        2.48        5.20      0.94 o 
   1  -5  12        0.02        0.00      2.75 o 
   2  -5  12       50.11       48.07      1.37 o 
   3  -5  12       17.27       12.73      1.13 o 
   4  -5  12        1.47        1.75      2.82 o 
   5  -5  12        1.52        0.00      3.12 o 
   6  -5  12        0.01        0.84      3.07 o 
  -5  -4  12        1.57        2.86      3.32 o 
  -4  -4  12        4.13        0.16      3.15 o 
  -3  -4  12       25.09       27.92      1.27 o 
  -2  -4  12        2.38        0.14      2.86 o 
  -1  -4  12       67.98       63.35      1.45 o 
   0  -4  12       28.25       29.78      1.19 o 
   1  -4  12       44.48       45.50      1.34 o 
   2  -4  12       40.65       40.27      1.30 o 
   3  -4  12        1.82        0.00      2.99 o 
   4  -4  12        3.02        3.90      2.97 o 
   5  -4  12        0.17        0.16      3.04 o 
   6  -4  12        2.83        5.22      3.20 o 
  -6  -3  12        0.39        0.87      3.32 o 
  -5  -3  12        6.66        6.04      1.15 o 
  -4  -3  12        1.57        5.01      2.80 o 
  -3  -3  12       13.84       15.24      1.10 o 
  -2  -3  12      153.65      148.60      2.74 o 
  -1  -3  12       28.27       23.47      1.16 o 
   0  -3  12      154.05      155.72      3.18 o 
   1  -3  12       17.21       18.60      1.10 o 
   2  -3  12      106.72      101.19      1.94 o 
   3  -3  12        0.30        2.04      2.80 o 
   4  -3  12       13.22       15.37      1.18 o 
   5  -3  12        2.86        2.99      3.12 o 
   6  -3  12        6.74        3.79      3.56 o 
  -6  -2  12        1.20        1.16      3.10 o 
  -5  -2  12        3.14        3.67      2.99 o 
  -4  -2  12        7.69       10.15      1.10 o 
  -3  -2  12       32.34       32.58      1.23 o 
  -2  -2  12        4.08        2.48      1.00 o 
  -1  -2  12       85.98       78.86      1.53 o 
   0  -2  12        1.73        2.35      2.72 o 
   1  -2  12      114.12      106.48      2.15 o 
   2  -2  12       10.42       12.11      1.05 o 
   3  -2  12       37.85       33.90      1.32 o 
   4  -2  12        2.86        4.77      2.86 o 
   5  -2  12        0.58        0.00      3.25 o 
   6  -2  12        0.73        3.56      3.29 o 
  -7  -1  12       21.60       27.92      1.46 o 
  -6  -1  12        0.16        0.00      3.23 o 
  -5  -1  12       37.41       37.18      1.38 o 
  -4  -1  12       10.83       10.45      1.11 o 
  -3  -1  12      385.44      380.62      5.79 o 
  -2  -1  12       44.10       45.50      1.34 o 
  -1  -1  12      139.90      143.45      2.71 o 
   0  -1  12        2.80        0.00      2.82 o 
   1  -1  12       16.12       16.02      1.08 o 
   2  -1  12       18.46       15.29      1.11 o 
   3  -1  12       16.86       16.56      1.21 o 
   4  -1  12        9.52        9.89      1.22 o 
   5  -1  12        3.48        2.88      3.42 o 
  -7   0  12       27.75       32.18      1.53 o 
  -6   0  12        0.47        0.00      3.23 o 
  -5   0  12       52.46       53.14      1.53 o 
  -4   0  12        1.65        1.80      2.94 o 
  -3   0  12      246.55      248.06      4.84 o 
  -2   0  12       34.22       35.53      1.26 o 
  -1   0  12        5.32        4.99      2.83 o 
   0   0  12       13.99       15.92      1.05 o 
   1   0  12        0.09        1.89      2.67 o 
   2   0  12       13.50       15.80      1.22 o 
   3   0  12        4.59        4.33      1.15 o 
   4   0  12        0.76        0.00      3.34 o 
  -7   1  12        0.76        0.00      3.40 o 
  -6   1  12       58.58       58.82      1.62 o 
  -5   1  12       26.68       28.48      1.34 o 
  -4   1  12       14.88       13.76      1.18 o 
  -3   1  12      134.78      133.71      2.77 o 
  -2   1  12       46.69       46.51      1.40 o 
  -1   1  12       39.32       37.96      1.34 o 
   0   1  12        1.22        4.26      2.85 o 
   1   1  12        2.42        3.17      2.86 o 
   2   1  12        1.89        4.71      3.17 o 
   3   1  12       17.47       19.54      1.32 o 
   4   1  12        3.18        4.37      1.24 o 
  -7   2  12       13.99       12.84      1.29 o 
  -6   2  12       60.87       57.82      1.67 o 
  -5   2  12        9.28        5.06      3.29 o 
  -4   2  12       33.59       31.21      1.40 o 
  -3   2  12        0.86        2.29      2.97 o 
  -2   2  12       36.75       39.90      1.37 o 
  -1   2  12       10.77       13.79      1.13 o 
   0   2  12        7.80        8.80      1.11 o 
   1   2  12        0.01        0.16      2.99 o 
   2   2  12        8.20        8.78      1.21 o 
   3   2  12        1.04        2.12      3.44 o 
  -6   3  12       18.22       19.07      1.34 o 
  -5   3  12       13.68       13.66      1.26 o 
  -4   3  12        7.48        1.70      3.32 o 
  -3   3  12       43.83       45.15      1.54 o 
  -2   3  12        1.25        0.00      3.20 o 
  -1   3  12        2.00        4.50      3.07 o 
   0   3  12        8.43        9.02      1.19 o 
   1   3  12        0.33        2.02      3.15 o 
  -6   4  12        1.49        1.42      3.42 o 
  -5   4  12        2.10        2.90      3.53 o 
  -4   4  12       10.28       10.50      1.26 o 
  -3   4  12       18.73       17.88      1.35 o 
  -2   4  12       16.56       18.44      1.35 o 
  -1   4  12        0.31        0.00      3.17 o 
   0   4  12        0.35        0.52      3.48 o 
   1  -8  13        0.93        0.00      3.34 o 
   2  -8  13        7.57        6.63      3.69 o 
   3  -8  13       26.67       27.32      1.50 o 
  -1  -7  13        1.77        4.49      3.02 o 
   0  -7  13        7.12        7.78      1.13 o 
   1  -7  13        3.74        5.23      3.04 o 
   2  -7  13        0.73        0.00      3.25 o 
   3  -7  13       11.11       14.57      1.27 o 
   4  -7  13        0.01        0.00      3.45 o 
   5  -7  13        7.05        6.74      3.45 o 
  -3  -6  13        0.59        0.72      3.21 o 
  -2  -6  13        0.16        0.00      3.23 o 
  -1  -6  13        0.58        1.29      2.82 o 
   0  -6  13        0.05        0.00      2.97 o 
   1  -6  13        1.71        2.15      2.97 o 
   2  -6  13        9.69        7.56      1.10 o 
   3  -6  13        5.33        7.22      1.15 o 
   4  -6  13       10.23        9.94      1.16 o 
   5  -6  13        1.97        0.00      3.26 o 
  -4  -5  13       24.89       28.62      1.45 o 
  -3  -5  13        4.01        0.16      3.18 o 
  -2  -5  13       12.05       12.68      1.18 o 
  -1  -5  13        4.56        4.82      2.96 o 
   0  -5  13       11.46       11.47      1.10 o 
   1  -5  13        3.61        1.61      2.86 o 
   2  -5  13       19.34       20.94      1.24 o 
   3  -5  13        0.36        3.66      2.86 o 
   4  -5  13        5.27        5.19      1.13 o 
   5  -5  13       38.74       49.65      1.65 o 
  -4  -4  13        1.02        5.68      3.10 o 
  -3  -4  13        1.65        4.23      2.91 o 
  -2  -4  13       10.31       10.85      1.15 o 
  -1  -4  13       27.85       25.20      1.26 o 
   0  -4  13       22.16       26.09      1.22 o 
   1  -4  13        0.64        0.70      2.91 o 
   2  -4  13        4.83        9.07      1.02 o 
   3  -4  13       13.91       13.38      1.19 o 
   4  -4  13       12.34       10.79      1.19 o 
   5  -4  13        0.36        1.53      3.05 o 
  -5  -3  13        2.67        3.09      3.13 o 
  -4  -3  13       24.86       22.69      1.30 o 
  -3  -3  13       32.02       36.05      1.37 o 
  -2  -3  13        0.06        0.83      1.00 o 
  -1  -3  13      132.02      132.82      2.74 o 
   0  -3  13        0.00        0.83      2.66 o 
   1  -3  13      130.73      128.33      2.45 o 
   2  -3  13        5.52        6.92      1.08 o 
   3  -3  13        0.16        1.65      2.93 o 
   4  -3  13        4.53        7.14      1.13 o 
   5  -3  13        0.01        0.00      2.91 o 
  -6  -2  13       40.04       40.43      1.59 o 
  -5  -2  13        1.17        4.45      3.17 o 
  -4  -2  13        0.02        0.00      3.12 o 
  -3  -2  13       16.94       16.97      1.22 o 
  -2  -2  13       25.28       23.29      1.24 o 
  -1  -2  13        8.22        8.02      1.10 o 
   0  -2  13       17.42       15.77      1.18 o 
   1  -2  13        2.21        4.20      2.88 o 
   2  -2  13        6.30        2.48      3.10 o 
   3  -2  13        0.94        0.00      2.96 o 
   4  -2  13        8.18        7.68      1.22 o 
   5  -2  13        0.12        0.00      3.39 o 
  -6  -1  13       10.87       10.82      1.29 o 
  -5  -1  13        1.53        2.56      1.15 o 
  -4  -1  13       35.08       35.89      1.42 o 
  -3  -1  13        1.71        0.00      3.20 o 
  -2  -1  13       40.70       42.86      1.38 o 
  -1  -1  13       80.90       81.48      1.78 o 
   0  -1  13       57.17       54.97      1.51 o 
   1  -1  13        0.43        1.88      2.85 o 
   2  -1  13        0.15        1.21      2.91 o 
   3  -1  13       19.71       18.92      1.29 o 
   4  -1  13        0.11        0.00      3.31 o 
  -6   0  13        0.95        2.75      3.31 o 
  -5   0  13        5.21        3.71      3.39 o 
  -4   0  13        0.85        2.75      2.90 o 
  -3   0  13        7.17        7.91      1.15 o 
  -2   0  13        9.23        8.46      1.18 o 
  -1   0  13      152.81      157.20      3.02 o 
   0   0  13        3.61        0.00      3.37 o 
   1   0  13        1.98        5.41      3.01 o 
   2   0  13        0.32        0.78      3.13 o 
   3   0  13        0.67        3.02      3.07 o 
  -6   1  13       11.06        2.59      3.80 o 
  -5   1  13       14.35       13.43      1.29 o 
  -4   1  13        9.13        2.96      3.50 o 
  -3   1  13       20.97       20.90      1.32 o 
  -2   1  13        0.00        2.53      2.94 o 
  -1   1  13        0.09        2.10      3.01 o 
   0   1  13        1.33        0.00      3.01 o 
   1   1  13        3.80        1.43      3.36 o 
   2   1  13        2.27        4.53      3.37 o 
  -6   2  13        7.96        9.43      1.30 o 
  -5   2  13        1.07        4.69      3.23 o 
  -4   2  13        0.35        4.52      3.10 o 
  -3   2  13       45.57       43.74      1.56 o 
  -2   2  13       35.49       36.27      1.46 o 
  -1   2  13        0.26        0.80      2.99 o 
   0   2  13        1.69        0.00      3.59 o 
   1   2  13        1.33        0.00      3.55 o 
  -5   3  13        0.99        0.00      3.25 o 
  -4   3  13        1.19        0.00      3.45 o 
  -3   3  13       38.89       33.46      1.53 o 
  -2   3  13        4.68        1.51      3.53 o 
  -1   3  13        6.09        9.83      1.26 o 
   0   3  13        0.02        0.00      3.34 o 
   1  -7  14        0.28        2.24      1.11 o 
   2  -7  14        4.99        8.16      1.21 o 
   3  -7  14        1.47        0.72      3.17 o 
  -1  -6  14        8.31        1.38      3.42 o 
   0  -6  14        3.97        0.00      3.23 o 
   1  -6  14       33.23       36.46      1.48 o 
   2  -6  14        4.93        1.00      3.12 o 
   3  -6  14        0.26        0.00      2.86 o 
   4  -6  14        7.47        8.14      1.27 o 
  -3  -5  14        1.55        4.28      3.36 o 
  -2  -5  14        6.10        5.25      3.45 o 
  -1  -5  14        1.93        0.81      3.07 o 
   0  -5  14        0.02        0.80      2.94 o 
   1  -5  14        5.80        5.73      1.11 o 
   2  -5  14        1.88        0.00      3.12 o 
   3  -5  14        3.94        3.66      3.26 o 
   4  -5  14       13.51       14.32      1.29 o 
  -3  -4  14       17.97       15.14      1.29 o 
  -2  -4  14        8.24        5.84      3.39 o 
  -1  -4  14        0.30        0.00      2.97 o 
   0  -4  14        1.21        3.10      3.12 o 
   1  -4  14        7.30        8.92      1.11 o 
   2  -4  14        0.06        0.80      2.91 o 
   3  -4  14        0.00        2.15      2.74 o 
   4  -4  14        0.00        0.00      3.40 o 
  -4  -3  14        1.88        1.72      3.18 o 
  -3  -3  14        8.60        5.07      3.50 o 
  -2  -3  14       23.47       25.07      1.30 o 
  -1  -3  14        6.57        4.14      3.18 o 
   0  -3  14        3.87        2.29      3.07 o 
   1  -3  14        0.18        4.01      2.96 o 
   2  -3  14        6.78       10.83      1.18 o 
   3  -3  14        0.67        0.00      3.23 o 
   4  -3  14        7.42        9.97      1.29 o 
  -5  -2  14        2.92        3.83      1.22 o 
  -4  -2  14       33.82       36.93      1.53 o 
  -3  -2  14        0.19        0.00      3.12 o 
  -2  -2  14       80.25       79.57      1.75 o 
  -1  -2  14        0.51        0.30      2.88 o 
   0  -2  14        8.64        7.19      1.11 o 
   1  -2  14        3.20        2.02      3.18 o 
   2  -2  14        5.88        6.81      1.13 o 
   3  -2  14        0.01        1.35      3.37 o 
  -5  -1  14        1.04        0.00      3.45 o 
  -4  -1  14       10.07       11.71      1.27 o 
  -3  -1  14        7.62        8.56      1.19 o 
  -2  -1  14        0.03        0.00      3.02 o 
  -1  -1  14        5.78        4.31      3.21 o 
   0  -1  14        9.19        8.88      1.16 o 
   1  -1  14        0.04        1.27      3.10 o 
   2  -1  14        9.72        8.16      1.26 o 
   3  -1  14        6.59        8.32      1.22 o 
  -5   0  14       33.43       32.49      1.58 o 
  -4   0  14        8.53       10.66      1.27 o 
  -3   0  14       36.77       35.11      1.46 o 
  -2   0  14       16.97       15.16      1.29 o 
  -1   0  14       21.27       23.31      1.34 o 
   0   0  14        1.76        3.71      3.10 o 
   1   0  14        9.37        6.81      3.60 o 
   2   0  14        0.37        3.66      3.29 o 
  -5   1  14        1.74        1.61      3.47 o 
  -4   1  14        5.94        5.63      3.66 o 
  -3   1  14        0.01        0.00      3.55 o 
  -2   1  14       21.95       21.51      1.35 o 
  -1   1  14       39.34       41.00      1.56 o 
   0   1  14        4.07        7.24      1.18 o 
   1   1  14        2.95        0.00      3.50 o 
  -4   2  14        0.00        0.00      3.32 o 
  -3   2  14        0.33        0.00      3.32 o 
  -2   2  14        0.02        0.00      3.31 o 
  -1   2  14        9.42       11.29      1.30 o 
  -1  -5  15        0.07        0.89      3.25 o 
   0  -5  15        0.04        0.00      3.40 o 
   1  -5  15        1.23        4.01      3.28 o 
   2  -5  15        3.09        5.82      3.25 o 
  -2  -4  15        2.13        3.53      3.47 o 
  -1  -4  15        0.29        0.00      3.44 o 
   0  -4  15        0.15        1.07      1.11 o 
   1  -4  15        0.76        3.58      3.15 o 
   2  -4  15        0.31        0.00      3.37 o 
  -3  -3  15        6.92        7.78      1.29 o 
  -2  -3  15        3.00        1.03      3.55 o 
  -1  -3  15        7.06        5.22      3.39 o 
   0  -3  15        0.96        0.00      3.34 o 
   1  -3  15        4.63        4.84      1.21 o 
   2  -3  15       11.92       16.16      1.35 o 
  -3  -2  15       18.73       19.17      1.38 o 
  -2  -2  15        0.37        0.00      3.29 o 
  -1  -2  15        3.67        0.00      3.53 o 
   0  -2  15        0.07        0.00      3.10 o 
   1  -2  15        0.65        2.91      3.09 o 
   2  -2  15        0.09        0.35      3.31 o 
  -3  -1  15        4.35        1.22      3.82 o 
  -2  -1  15       14.48       12.89      1.30 o 
  -1  -1  15        0.02        0.00      3.28 o 
   0  -1  15        2.17        2.40      3.25 o 
   1  -1  15        5.67        1.94      3.80 o 
  -3   0  15        0.69        3.20      3.20 o 
  -2   0  15        1.24        0.00      3.44 o 
  -1   0  15        6.75        4.90      3.53 o 
   0   0  15        4.69        3.02      3.53 o 
                                                 
